# Supplementary material for: Comprehensive analysis of amino acid sequence diversity at the F protein cleavage site of Newcastle disease virus in fusogenic activity
Source: PLoS One. 2017 Sep 1;12(9):e0183923. doi: 10.1371/journal.pone.0183923 (PMC5580908; doi:10.1371/journal.pone.0183923)
Supplement: S1 Table — (XLSX) [file pone.0183923.s001.xlsx]

## Sheet: Sheet1
S1 Table. The information of NDV F protein associated with this article
Class	Sub/Genotype	GI number	Acc. # GenBank	Species	Country	Isolate	Year	cleavage site
II	III	124014023	EF201805	avian	---	Mukteswar	1940	RRQRRF
II	III	342851469	JF950509.1	chicken		Mukteswar	1940	RRQRRF
II	IV	162945890	EU293914		Italy	Italien	1944	RRQRRF
II	II	60933	X04719.1	chicken	USA	Beaudette C	1945	RRQKRF
II		5578883	Y18898	Chicken	USA	Lasota-clone30	1946	GRQGRL
II		76057121	DQ195265	Chicken	USA	Lasota	1946	GRQGRL
II	II	3386504	AF077761.1	chicken	USA	Lasota	1946	GRQGRL
II	II	374095266	JN863121.1	chicken	USA	New Jersey-Roakin 1946	1946	RRQKRF
II		14190062	AF375823	Fowl	USA	B1-Takaski	1947	GRQGRL
II	II	374256123	JN872151.1	chicken	USA	Hitchner B1	1947	GRQGRL
II	XVI	426341090	JX915243.1	chicken	Mexico	chicken/Mexico/Queretaro/452/1947	1947	RRQKRF
II	II	33772477	AY289000.1	chicken	USA	chicken/USA/Roakin/48	1948	RRQKRF
II	IX	41352024	AY508514	chicken	China	F48E9	1948	RRQRRF
II	II	295683904	GU978777.1	chicken	USA	APMV-1/Chicken/U.S.(TX)GB/1948	1948	RRQKRF
II	II	597459395	KC987036.1	chicken	India	F	1953	GRQGRL
II	VIII	2911505	AF048763	chicken	Malaysia	AF2240	1960	RRQKRF
II	I c	226897246	AB465607	chicken	Japan	Japan/Ishi/62	1962	GKQGRL
II		7229463	AF217084	Chicken	-	V-4 Vaccine	1966	GKQGRL
II	VI c	60660	Z12111	chicken	Great Britain	Warwick	1966	RRQKRF
II	I a	293921	M24693	chicken	Australia	Queensland/66	1966	GKQGRL
II	I c	73476668	DQ097394			vaccine strain/PHY-LMV42/66	1966	GKQGRL
II		293923	M24694	Chicken	Ireland	Uls/67	1967	GKQGRL
II		222174	D00243	Chicken	Ireland	Ulster	1967	GKQGRL
II		60658	Z12110	Chicken	Ireland	Ulster Mutant	1967	GTQGRL
II	VI c	553726963	AB853926.2	chicken	Japan	APMV1/chicken/Japan/Osaka/2440/1969	1969	RRQKRF
II	VIII	52426572	AY734534	chicken	Argentina	Trenque Lauquen	1970	RRQKRF
II	V b	45511239	AY562990	Psittacine	USA	Largo	1971	RRQKRF
II	V b	374252466	JQ247691.1	chicken	USA	APMV-1/chicken/Ca/2098/71	1971	RRQKRF
II	VI	374256129	JN872153.1	chicken	USA	Chicken/California/1083(Fontana)/71/ancestral	1971	RRQKRF
II	V c	641739726	KJ577136.1	chicken	Mexico	Chimalhuacan	1973	RRQKRF
II	III	290918495	GU182327	chicken	Pakistan	SPVC/Karachi/NDV/1/1974	1974	RRQRRF
II	V b	374256135	JN872155.1	---	USA	Tenn 74-2445	1974	RRQKRF
II	V b	585474996	KJ123642.1	chicken	Brazil	APMV-1/chicken/Brazil/SJM/75	1975	RRQKRF
II	V b	604181076	KF767469.1	parrot	Mexico	Mexico-17741-1976	1976	RRQKRF
II	V b	604181078	KF767470.1	parrot	Argentina	Argentina-12567-1976	1976	RRQKRF
II	VIII	262217133	FJ751918	chicken	China	QH1	1979	RRQKRF
II	V b	374095275	JN967789.1	psittacine	USA	Psittacine/Indiana/29120/1980	1980	RRQKRF
II	V b	374351806	JN942042.1	Amazon parrot	USA	Amazon/California/16365/1981	1981	RRQKRF
II	VI b	87298942	AJ880277	pigeon	Italy	IT-227/82	1982	GRQKRF
II	V b	374256235	JN872189.1	parrot	USA	Parrot/Colorado/8278/1982	1982	RRQKRF
II	XIII	374351804	JN942041.1	cockatoo	India	Cockatoo/India/7847/1982/ancestral	1982	RRQKRF
II	VI b	4585250	AF109885	pigeon	Great Britain	GB1168/84	1984	GRQKRF
II	VI b	154707823	EF520716	pigeon	USA	pigeon/NY/US/1984	1984	RRQKRF
II	V b	217323219	FJ410145	pigeon	USA	PPMV-1/New York/1984	1984	RRQKRF
II	VI b	217323230	FJ410147.1	pigeon	USA	PPMV-1/Maryland/1984	1984	RRQKRF
II	VI f	374256223	JN872185.1	pigeon	USA	Pigeon/New York/32851-2/1995	1984	RRQKRF
II	IX	20152941	AF458009	Chicken	China	FJ-1/85	1985	RRQRRF
II	IX	20152968	AF458023	chicken	China	ZhJ-1/85	1985	RRQRRF
II	IX	218136423	FJ436304	chicken	China	FJ01/85	1985	RRQRRF
II	VI c	226897244	AB465606	chicken	Japan	Japan/Ibaraki/85	1985	RRQKRF
II	VIII	262217140	FJ751919	chicken	China	QH4	1985	RRQKRF
II	VI b	374095273	JN967788.1	pigeon	USA	Pigeon/Maryland/11936/1985	1985	RRQKRF
II	IIa	253317771	GQ288380	mallard	USA	mallard/US(OH) 86-233/1986	1986	EKQGRL
II	VI c	20152955	AF458016	chicken	China	ZhJ-2/86	1986	RRQKRF
II	X	156707300	EF564832	mallard	USA	mallard/US(OH) 86-233/1986	1986	EKQGRL
II	IX	218136416	FJ436303	chicken	China	ZJ/1/86/Ch	1986	RRQRRF
II	V b	374351802	JN942040.1	parrot	USA	Parrot/New Jersey/19674-2/1986	1986	RRQKRF
II	XVI	426341051	JX915242.1	chicken	Dominican Republic	chicken/DominicanRepublic/28138-4/1986	1986	RRQKRF
II		167427508	EU289028	Turkey	USA	VG/GA	1987	GRQGRL
II	IIa	253317757	GQ288378	northern pintail	USA	northern pintail/US(OH)/87-486/1987	1987	GKQGRL
II	IV	270311573	GU187941	Chicken	India (Tamil Nadu)	NDV-2/Chicken/Namakkal/ Tamil Nadu	1987	RRQRRF
II	X	156707288	EF564826	northern pintail	USA	northern pintail/US(OH)/87-486/1987	1987	GKQGRL
I	U	156707302	EF564833	Canada Goose	USA	Canada goose/US(OH)/87-78/1987	1987	ERQERL
II	II	301333029	HM357251.1	chicken	India	NDV-4/Chicken/Namakkl/Tamil Nasu/India	1987	GRQGRL
II	VI b	374095271	JN967787.1	pigeon	USA	Pigeon/Illinois/37397/1987	1987	GRQKRF
II	VI c	553726975	AB853928.2	chicken	Japan	APMV1/chicken/Japan/Ibaraki/SM87/1987	1987	RRQKRF
II	V b	187711123	EU518680	chicken	Mexico	chiken/Mexico (Morelos)/458/1988	1988	RRQKRF
II	V b	374351800	JN942039.1	Amazon parrot	USA	Amazon/California/28936/1988	1988	RRQKRF
II	II	33772483	AY289002.1	turkey	USA	turkey/USA/VGGA/89	1989	GRQGRL
II	VI c	258627804	GQ507801	chicken	South Korea	Kr-102/89	1989	RRRKRF
II	VI f	374256232	JN872188.1	pigeon	USA	Pigeon/Minnesota/2446/1989	1989	RRQKRF
II		33772468	AY288997	Chicken	Kenya	chicken/Kenya/139/90	1990	RRQKRF
II	VI c	20152962	AF458020	chicken	China	ZJ-1/91	1991	RRQKRF
I	U	283379281	AB524405	goose	USA	Goose/Alaska/415/91	1991	ERQERL
II	VI f	374256226	JN872186.1	pigeon	USA	Pigeon/Indiana/18002/1991	1991	RRQKRF
II		295983461	GQ288387.2	Cormorant	USA (MN)	cormorant/US (MN) 92-40140/1992	1992	RRQKRF
II	V	295983462	GQ288388.2	Cormorant	USA (CA)	cormorant/US(CA)/92-23071/1992	1992	RRQKRF
II	V a	254847447	FJ705456	cormorant	USA (MN)	cormorant/US (MN) 92-40140/1992	1992	RRQKRF
II	V a	374351792	JN942035.1	cormorant	USA	Cormorant/North Dakota/43888-6/1992	1992	RRQKRF
II	V a	374351794	JN942036.1	turkey	USA	Turkey/North Dakota/43084-25/1992	1992	RRQKRF
II	V a	374351798	JN942038.1	cormorant	USA	Cormorant/Michigan/38819-5/1992	1992	RRQKRF
II		33772446	AY288989	Anhinga	USA	Anhinga/USA(FL)/44083/93	1993	RRQKRF
II		45511211	AY562986	Anhinga	USA	anhinga/U.S.(Fl)/44083/93	1993	RRQKRF
II	VI f	374256229	JN872187.1	pigeon	USA	Pigeon/Illinois/11748/1993	1993	RRQKRF
II	II	677570080	KJ525703.1	chicken	China	Ch/SD/KD/2007	1993	GRQGRL
II	VI c	20152964	AF458021	chicken	China	JX-1/94	1994	RRRKRF
II	I c	290782565	GQ918280	black-headed gull	Sweeden	BHG/Sweeden/94	1994	GKQGRL
II		1488205	U62620	Fowl	Taiwan	Taiwan95	1995	RRQKRF
II		295983457	GQ288383.2	Cormorant	Canada	cormorant/Canada/95DC02150/1995	1995	RRQKRF
II		295983458	GQ288384.2	Cormorant	Canada	cormorant/Canada/95DC2345/1995	1995	RRQKRF
II	II	226897242	AB465605.1	chicken	Japan	Japan/Met/95	1995	GRQGRL
II	V a	254847455	FJ705460	cormorant	Canada	cormorant/Canada/95DC02150/1995	1995	RRQKRF
II	V a	254847457	FJ705461	cormorant	Canada	cormorant/Canada/95DC2345/1995	1995	RRQKRF
II	VI c	325930139	HQ839733.1	chicken	Sweden	Chicken/Sweden/95	1995	RRQKRF
II	VI f	374256215	JN872182.1	pigeon	USA	Pigeon/New York/12339/1998	1995	RRQKRF
II	XIII a	374351790	JN942034.1	ostrich	South Africa	Ostrich/South Africa/45445-3/1995	1995	RRQKRF
II		60651127	AY928933	indigenous-type poultry	Iran	MK13/75	1996	RRQRRF
II	VII f	14669154	AY028995	fowl	China	CH-A7/96	1996	KRQKRF
II	V b	33772474	AY288999	chicken	Mexico	chiken/Mexico/37821/96	1996	RRQKRF
II	VI e	90025097	DQ417113	pigeon	China	Pigeon/Beijing/PB01/STP/96	1996	KRQKRF
II	VI a	258547239	GQ429292	pigeon	Ireland	AV324/96	1996	RRKKRF
II	V b	374351786	JN942032.1	Amazon parrot	USA	Amazon/Missouri/31378/1996	1996	RRQKRF
II	II	374351788	JN942033.1		Chile	Avian/Chile/37646/1996	1996	RRQKRF
II	I a	407750710	JX443519.1		China	ND/V4-C	1996	GKQGRL
II	II	460268420	JX901306.1		USA	APMV1/USA/9601/1996	1996	GRQGRL
II	II	460268422	JX901307.1		USA	APMV1/USA/9602/1996	1996	GRQGRL
II		15321621	AF400615	-	China	NDV-JL-2/97	1997	RRQKRF
II	VII	20152945	AF458011	Chicken	China	XJ-2/97	1997	RRQKRF
II	IX	20152966	AF458022	Chicken	China	JS-1/97	1997	RRQRRF
II		33772453	AY288992	Cormorant	USA	chicken/US(CA)/1083 (Fontana)/1972	1997	RRQKRF
II	VI	237687704	FJ766529	Chicken	China	ZhJ-3/97	1997	RRQKRF
II	VII	295983455	GQ288381.2	Cormorant	USA (CA)	cormorant/US(CA)/D9704285/1997	1997	RRQKRF
II	VII e	5702360	AF162714	goose	China (Guangdong)	GPMY/QY97-1	1997	RRQKRF
II	II	15320535	AF400614.1	swine	China	NDV-JL-1/97	1997	GRQGRL
II	IX	18042240	AF456435	goose	China	JS/1/97/Go	1997	RRQRRF
II	VI c	20152953	AF458015	chicken	China	ZhJ-3/97	1997	RRQKRF
II	VI c	20152959	AF458018	chicken	China	Sh-1/97	1997	RRQKRF
II	VI c	20152961	AF458019	chicken	China	XJ-3/97	1997	RRQKRF
II	II	34304585	AY359876.1	parrot	India	parrot/India/NDVCUL97	1997	GRQGRL
II	VI h	52426576	AY734536	pigeon	Argentina	pigeon/Argentina/Capital 3/97	1997	RRQKRF
II	II	57791787	AY861659.1	swine	China	Nanping/Fujian/SP13	1997	GRQGRL
II	I a	134260438	EF464163	swine	China	JL01	1997	GKQGRL
II	II	159906425	EU239663	swine	China	Jilin	1997	GRQGRL
II	II	199588909	EU546165.2	swine	China	JL-1 (Jilin)	1997	GRQGRL
II	IX	218136430	FJ436305	chicken	China	JS/1/97/Ch	1997	RRQRRF
II	V a	254847449	FJ705457	cormorant	USA	cormorant/US(CA)/97-23071/1997	1997	RRQKRF
II	V a	254847451	FJ705458	cormorant	USA (CA)	cormorant/US(CA)/D9704285/1997	1997	RRQKRF
II	XIII a	305380985	GU585905.1	chicken	Sweden	chicken/Sweden/97	1997	RRQRRF
II	XIII a	323388473	HQ589257.1	chicken	India	chicken/India/Bareilly/1997	1997	RRQKRF
II	V a	374256144	JN872158.1	cormorant	USA	Cormorant/California/24270/97	1997	RRQKRF
II	V a	374256153	JN872161.1	cormorant	USA	Cormorant/Wisconsin/498260-2/07	1997	KRQKRF
II	VI f	374256221	JN872184.1	pigeon	USA	Pigeon/Wyoming/20210/1997	1997	RRQKRF
II	V a	374351783	JN942030.1	cormorant	USA	Cormorant/Wisconsin/28547/1997	1997	RRQKRF
II	VI f	374351907	JN942095.1	pigeon	USA	Pigeon/Oklahoma/7668/1997	1997	RRQKRF
I	1c	421952332	AY034801.2	mallard	Finland	Fin-97	1997	ERQERL
II	II	460268424	JX901308.1		USA	APMV1/USA/97BE/1997	1997	GRQGRL
II	VII e	663085205	KJ782375.1	goose	China	go/CH/GD-QY/1997	1997	RRQKRF
II		18042228	AF456439	Goose	China	JS/2/98/Go	1998	KRQKRF
II		122939046	EF026584	pigeon	Belgium	248 VB	1998	RRQKRF
II		269838478	EF026583.2	pigeon	Belgium	pigeon/Belgium/248VB/1998	1998	RRQKRF
II	V	295983456	GQ288382.2	Cormorant	Canada	cormorant/Canada/98 CNN3-V1125DC02150/1998	1998	RRQKRF
II	II	3687896	AF079324.1	pigeon	China	PNDV1	1998	GRQGRL
II	VI e	15011276	AF358785	pigeon	China	Ch/98-1	1998	KRQKRF
II	VII d	15011295	AF364835	fowl	China	Ch/98-3	1998	RRQKRF
II	VII d	18042242	AF456436	goose	China	JS/3/98/Go	1998	RRQKRF
II	VII e	18042244	AF456437	goose	China	GD/1/98/Go	1998	RRQKRF
II	VII f	20152949	AF458013	chicken	China	JS-2/98	1998	RRQKRF
II	VI c	20152957	AF458017	chicken	China	Sh-2/98	1998	RRQKRF
II	VII b	33286089	AY338284			Y98	1998	RRQKRF
II	X	52145381	AY727881	duck	Argentina	32C/T.98	1998	GKQGRL
II	I a	61393373	AY935491	chicken	Australia	98-1154	1998	RRQGRL
II	I a	61393384	AY935492	chicken	Australia	98-1249	1998	RRQRRF
II	I a	61393396	AY935493	chicken	Australia	98-1252	1998	RRQRRF
II	VII b	148509153	EF589133	pheasant	China	ND98 (Guizhou)	1998	RRQKRF
I	1c	154813805	EF612277	Northern Pintail	USA	Northern Pintail/US(AK)/196/1998	1998	ERQERL
I	1c	156707262	EF564813	Green Winged teal	USA	green winged teal/US(AK)/176/1998	1998	ERQERL
II	I a	160689112	EU258668	chicken	China	NDV981634	1998	GKQGRL
II	VI f	217323238	FJ410148.1	pigeon	USA	PPMV-1/Texas/1998	1998	RRQKRF
II	V a	254847453	FJ705459	cormorant	Canada	cormorant/Canada/98CNN3-V1125/1998	1998	RRQKRF
II	VI a	269838473	EF026579.2	pigeon	Belgium	pigeon/Belgium/248VB/1998	1998	RRQKRF
II	I a	302584959	GU332645.1	chicken	Australia	APMV-1/chicken/Australia/9809-19-1107/1998	1998	RRQRRF
II	II	336441479	HQ902590	quail	India	NDV2K17/Quail/Chennai/India/1998	1998	RRQKRF
II	VI a	374256218	JN872183.1	pigeon	USA	Pigeon/Maryland/2075/1998	1998	RRKKRF
II	V a	374351781	JN942029.1	cormorant	USA	Cormorant/Wisconsin/248/1998	1998	RRQKRF
II	VI a	425856199	JX901111.1	pigeon	Belgium	PPMV-1/Belgium/98-321/1998	1998	RRQKRF
II	VI a	425856213	JX901109.1	pigeon	Belgium	PPMV-1/Belgium/98-238/1998	1998	RRQKRF
II	VI a	425856220	JX901110.1	pigeon	Belgium	PPMV-1/Belgium/98-248/1998	1998	RRQKRF
II	II	636745515	KJ636208.1	chicken	India	D1/1998	1998	RRQKRF
II	VI a	748806868	KJ736742.1	pigeon	Germany	R75/98	1998	RRKKRF
II	VII	20152947	AF458012	Chicken	China	FJ-2/99	1999	RRQKRF
II	VII	20152951	AF458014	Chicken	-	JX-2/99	1999	RRRKRF
II	IIa	253317834	GQ288389	mallard	USA (MN)	mallard /US(MN)/99-376/1999	1999	EKQGRL
II	I a	293919	M24692	chicken	Australia	D26/76	1999	GKQGRL
II	VII d	15011280	AF358787	fowl	China	Ch/99	1999	RRQKRF
II	VI b	52426574	AY734535	pigeon	Argentina	pigeon/Argentina/Tigre 6/99	1999	GRQKRF
II	I a	61393407	AY935494	chicken	Australia	99-0655	1999	RRQRRF
II	I a	61393416	AY935495	chicken	Australia	99-0868-hi	1999	RRQGRL
II	I a	61393427	AY935496	chicken	Australia	99-0868-lo	1999	RRQRRL
II	I a	61393438	AY935497	chicken	Australia	1997PR-32	1999	RRQGRF
II	I a	61393448	AY935498	chicken	Australia	99-1435	1999	RRQRRF
II	VII d	68137216	DQ080015	penguin	China	Beijing/1999	1999	RRQKRF
I	1c	73476661	DQ097393	duck	Germany	DER49/99	1999	GRQGRL
II	VII f	77994251	DQ227246	goose	China	Goose/Jiangsu/JS02/99	1999	RRQKRF
II	II	77994259	DQ227250.1	penguin	China	Penguin/Peking/QE01/99	1999	GRQGRL
II	VII e	110225441	DQ659677	goose	China	NA1	1999	RRQKRF
II	II	160689042	EU258633.1	chicken	China	NDV990511	1999	GRQGRL
II	X	254847467	FJ705466	mallard	USA	mallard/US(MN)/99-376/1999	1999	EKQGRL
II	VII d	371941847	JN599167.1	penguin	China	BP01	1999	RRQKRF
II	VII e	553726969	AB853927.2	chicken	Japan	APMV1/chicken/Japan/Ibaraki/SG106/1999	1999	RRQKRF
II	II	705363860	KJ670427	chicken	Croatia	ZG1999HDS	1999	GRQGRL
II		45511232	AY562989	Dove	Italy	dove/ Italy/2736-00	2000	RRKKRF
II		109631559	DQ485257	Chicken	china	chicken/China/Guangxi3/2000	2000	RRQRRF
II		225735013	FJ754272	Duck	China	WF00D	2000	RRQKRF
II		225735015	FJ754273	Goose	China	WF00G	2000	RRQKRF
II	IIa	253317841	GQ288390	mallard	USA (MN)	mallard /US(MN)/00-32/2000	2000	EKQGRL
II	IIa	253317855	GQ288392	mallard	USA	mallard /US(MN)/MN00-39/2000	2000	EKQGRL
II	IV	290750585	FJ986192.2	pigeon	India	2K3/Chennai/Tamil	2000	RRQRRL
II	VII e	15011278	AF358786	chicken	Taiwan	TW/2000	2000	RRQKRF
II	VII d	15011282	AF358788	fowl	China	Ch/2000	2000	RRQKRF
II	VII d	18042226	AF456438	goose	China	ZJ/1/00/Go	2000	RRQKRF
II	VII f	20152943	AF458010	chicken	China	JS-3/00	2000	KRQKRF
II	II	22536151	AF534997.1		China	ZJ/2000	2000	GRQGRL
II	VII d	28933797	AF431744.3	goose	China	ZJ1	2000	RRQKRF
II	V b	33772456	AY288993	chicken	Honduras	chiken/Honduras/15/00	2000	RRQKRF
II	VI a	33772462	AY288995.1	dove	Italy	dove/Italy/2736/00	2000	RRKKRF
II	VI a	33772465	AY288996	pigeon	Italy	pigeon/Italy/1166/00	2000	RRQKRF
II	X	52145383	AY727882	swan	Argentina	126C.00	2000	GKQGRL
II	VII e	67550206	DQ067447	chicken	China	GX1/00	2000	RRQKRF
II	VII e	109631557	DQ485256	chicken	China	chicken/China/Guangxi2/2000	2000	RRQKRF
II	VII e	109631561	DQ485258	chicken	China	chicken/China/Guangxi4/2000	2000	RRQKRF
II	III	109631563	DQ485259	chicken	china	chiken/China/Guangxi5/2000	2000	RRQRRF
I	1c	156707264	EF564814	Ruddy turnstone	USA	turnstone/US(DE)/A100-625/2000	2000	ERQERL
I	U	156707266	EF564815	dunlin	USA	dunlin/US(DE)/A100-2093/2000	2000	ERQERL
II	VII d	157674504	EU140947		South Korea	SNU-0202	2000	RRQKRF
II	VI a	186892369	EU477189	pigeon	USA (RI)	pigeon/US/RI166/2000	2000	RRKKRF
II	V b	187711116	EU518677	chicken	Mexico	chiken/Mexico (Torreon)/453/2000	2000	RRQKRF
II	V b	187711126	EU518681	chicken	Mexico	chiken/Mexico (Mexico)/459/2000	2000	RRQKRF
II	VII b	225735011	FJ754271	chicken	China	WF00C	2000	RRQKRF
II	X	254847469	FJ705467	mallard	USA	mallard/US(MN)/MN00-32/2000	2000	EKQGRL
II	X	254847473	FJ705469	mallard	USA	mallard/US(MN)/MN00-39/2000	2000	EKQGRL
II	VI a	258547246	GQ429293	Dove	Italy	dove/ Italy/2736-00	2000	RRKKRF
II	VI f	374095269	JN967786.1	pigeon	USA	Pigeon/New Jersey/58300-4/2000	2000	RRQKRF
II	V b	374256212	JN872181.1	chicken	Honduras	Chicken/Honduras/44813/2000	2000	RRQKRF
II	V b	374351779	JN942028.1	chicken	Mexico	Chicken/Mexico/51735-8/2000	2000	RRQKRF
II	VI f	374351916	JN942098.1	pigeon	USA	Pigeon/North Carolina/56404/2000	2000	RRQKRF
II	VI f	374351919	JN942099.1	gannet	USA	Gannet/Pennsylvania/25017/2000	2000	RRQKRF
II	VI a	374351922	JN942100.1	chukar	USA	Chukar/New Jersey/32429-5/2000	2000	RRKKRF
II	VI a	402229743	JX244789.1	pigeon	China	Pigeon/China/JM/11/00	2000	RRQKRF
II	VII b	402229745	JX244790.1	pigeon	China	Pigeon/China/ZQ/17/00	2000	RRQKRF
II	VII d	409910448	FJ754272.2	duck	China	WF00D	2000	RRQKRF
II	VII d	409910457	FJ754273.2	goose	China	WF00G	2000	RRQKRF
II	II	460268426	JX901309.1	chicken	USA	APMV1/Broiler/USA/0001/2000	2000	GRQGRL
II	II	460268428	JX901310.1	chicken	USA	APMV1/Broiler/PA/USA/0002/2000	2000	GRQGRL
II		18042230	AF456440	Goose	China	JS/4/01/Go	2001	RRQKRF
II		62131259	AY972103	duck	Russia	duck/FarEast/2687/2001	2001	GKQGRL
II		86371014	DQ363538	-	China	Lye	2001	RRQKRF
II	IIa	253317848	GQ288391	mottled duck	USA	mottled duck/US(TX)/TX01-130/2001	2001	GKQGRL
II	VII d	18042232	AF456441	goose	China	JS/6/01/Go	2001	RRQKRL
II	VII d	18042234	AF456442	goose	China	JS/5/01/Go	2001	RRQKRF
II	VII b	18042236	AF456443	goose	China	JS/9/01/Go	2001	RRQKRF
II	VII d	18042238	AF456444	goose	China	JS/7/01/Go	2001	RRQKRF
II	VII d	30025969	AY253912	parrot	China	YN-PA01	2001	RRQKRF
I	1c	48374471	AY626266	duck	USA	duck/U.S./119535-1/2001	2001	ERQERL
I	1c	48374478	AY626267	duck	USA	duck/U.S./154979-1/2001	2001	ERQERL
I	1c	48374485	AY626268	chicken	USA	chicken/U.S./101250-2/2001	2001	ERQERL
II	I a	61393351	AY935489	chicken	Australia	01-1108	2001	RRQGRL
II	I b	62199775	AY965078.1	duck	Russia	duck/FarEast/2686/2001	2001	GKQGRL
II	I b	62199777	AY965079.1	duck	Russia	duck/FarEast/2713/2001	2001	GKQGRL
II	VII b	77994253	DQ227247	chicken	China	Chicken/Shandong/SDD/01	2001	RRQKRF
II	VII d	77994255	DQ227248	chicken	China	Broiler/Shandong/SGM/01	2001	RRQKRF
II	VII d	90025091	DQ417110	goose	China	Goose/Jiangsu/JS01/01	2001	RRQKRF
II	VII b	94429033	DQ486859	chicken	China	GM	2001	RRQKRF
II	I c	156707268	EF564816	redknot	USA	US(NJ)/A/101-1383/2001	2001	GKQGRL
I	1c	156707294	EF564829	mallard	USA	mallard/US(MD)/01-418/2001	2001	ERQERL
I	1c	156707296	EF564830	Ruddy turnstone	USA	mallard/US(MD)/01-523/2001	2001	ERQERL
II	I a	160689044	EU258634	chicken	China	NDV01608	2001	GKQGRL
II	I a	160689046	EU258635	chicken	China	NDV01612	2001	GKQGRL
II	I a	160689048	EU258636	chicken	China	NDV01683	2001	GKQGRL
II	II	160689066	EU258645.1	chicken	China	NDV011022	2001	GRQGRL
II	II	160689068	EU258646.1	chicken	China	NDV012639	2001	GRQGRL
II	I a	160689070	EU258647	chicken	China	NDV015239	2001	GKQGRL
II	II	160689072	EU258648.1	chicken	China	NDV015436	2001	GRQGRL
II	I a	160689076	EU258650	chicken	China	NDV016411	2001	GKQGRL
II	I a	160689078	EU258651	chicken	China	NDV016540	2001	GKQGRL
II	II	160689080	EU258652.1	chicken	China	NDV017325	2001	GRQGRL
II	VII b	218511417	FJ480796	chicken	China	CK/CH/HN/1/01	2001	RRQKRF
II	VII d	222711172	FJ608343	chicken	China	GM/Shandong/01	2001	RRQKRF
II	X	254847471	FJ705468	mottled duck	USA	mottled duck/US(TX)/TX01-130/2001	2001	GKQGRL
II	V b	374351777	JN942027.1	fighting cock	Nicaragua	Fighting Cock/Nicaragua/95066-9/2001	2001	RRQKRF
II	VI f	460268432	JX901312.1	pigeon	USA	APMV1/Pigeon/USA/0101/2001	2001	RRQKRF
II	VI a	460268434	JX901313.1	pigeon	USA	APMV1/Pigeon/USA/0102/2001	2001	RRKKRF
II	VI a	460268436	JX901314.1	dove	USA	APMV1/Dove/USA/0103/2001	2001	RRKKRF
II	II	460268440	JX901316.1	chicken	USA	APMV1/Chicken/USA/0107/2001	2001	GRQGRL
II	VII e	544185769	AB853931.1	chicken	Japan	chicken/Japan/Chiba/BY103/2001	2001	RRQKRF
II	XIII a	58003480	AY865652	Sterna albifrons	Russia	Sterna/Astr/2755/2001	2001	RRQRRF
II		62131257	AY972102	Anas formosa	Russia	Anas/FarEast/3638/2002	2002	GKQGRL
II	VII d	22657972	AF473851.2	goose	China	SF02	2002	RRQKRF
II	V b	45511218	AY562987	Fowl	USA	gamefowl/U.S.(CA)/211472/02	2002	RRQKRF
II	I a	61393362	AY935490	chicken	Australia	02-1334	2002	RRQRRF
II	I b	62131255	AY972101.1	Baikal teal	Russia	Anas/FarEast/3652/2002	2002	GKQGRL
II	I b	62199773	AY965077.1	Baikal teal	Russia	Anas/FarEast/3658/2002	2002	GKQGRL
II	II	77994249	DQ227245.1	chicken	China	Chicken/Shandong/SBZ/02	2002	GRQGRL
II	VII d	86371008	DQ363535	chicken	China	Layer/Shandong/SF/02	2002	RRQKRF
II	VII d	109290353	DQ485229	chicken	China	Guangxi/7	2002	RRQKRF
II	VII d	109631565	DQ485260	chicken	China	chicken/China/Guangxi6/2002	2002	RRQKRF
II	VII d	148534703	EF579732	chicken	China	Chicken/Shandong/DG/02	2002	RRQKRF
II	V b	154707827	EF520718	gamefowl	USA	gamefowl/US (CA)/212676/2002	2002	RRQKRF
II	I c	156707270	EF564817	ruddyturnstone	USA	ruddyturnstone/US(DE)/492/2002	2002	GKQGRL
I	1c	156707272	EF564818.1	ruddy turnstone	USA	ruddy turnstone/US(DE)/1675/2002	2002	ERQERL
I	1c	156707274	EF564819	red knot	USA	red knot/US(DE)/2026/2000	2002	ERQERL
I	U	156707284	EF564824	mallard	USA	mallard/US(MD)/02-217/2002	2002	ERQERL
I	1c	156707286	EF564825	mallard	USA	mallard/US(MD)/02-336/2002	2002	ERQERL
II	II	160689086	EU258655.1	chicken	China	NDV021022	2002	GRQGRL
II	II	160689090	EU258657.1	chicken	China	NDV0210234	2002	GRQGRL
II	VII b	160689092	EU258658	chicken	China	NDV020252	2002	RRQKRF
II	II	160689094	EU258659.1	chicken	China	NDV021343	2002	GRQGRL
II	II	160689096	EU258660.1	chicken	China	NDV021344	2002	GRQGRL
II	VII b	160689098	EU258661	chicken	China	NDV022433	2002	RRQKRF
II	VII b	160689100	EU258662	chicken	China	NDV022435	2002	RRQKRF
II	II	160689102	EU258663.1	chicken	China	NDV023056-1	2002	GRQGRL
II	II	160689104	EU258664.1	chicken	China	NDV024616	2002	GRQGRL
II	II	160689106	EU258665.1	chicken	China	NDV027344	2002	GRQGRL
II	II	163860204	EU330230.1	chicken	India	D58	2002	GRQGRL
II	IX	218136437	FJ436306	duck	China	JS/1/02	2002	RRQRRF
II	VI b	227344932	FJ865434	pigeon	China	S-1	2002	GRQKRF
II	VII d	227460816	FJ872531	muscovy duck	China	Muscovy duck/China (Fuian)/FP1/02	2002	RRQKRF
I	1c	255738814	FJ597580	duck	China	D/ZJ/1/02	2002	ERQGRL
I	1c	255738816	FJ597581	duck	China	D/ZJ/3/02	2002	ERQGRL
I	1c	255738826	FJ597586	duck	China	D/FJ/2/02	2002	ERQGRL
II	VII e	302584961	GU332646.1	duck	Vietnam	APMV-1/duck/Vietnam/Long Bien/78/2002	2002	RRQKRF
II	VII e	302584963	GU332647.1	environment	Vietnam	environmental-fecal/Vietnam/480/2002	2002	RRKKRF
II	VII d	343781359	JF340367.1	goose	China	JSG0210	2002	RRQKRF
II	VI f	374256209	JN872180.1	waterfawl	USA	Waterfowl/Texas/209682/2002	2002	RRQKRF
II	V b	374256242	JN872192.1	chicken	USA	Chicken/California/211472-4/2002	2002	RRQKRF
II	VII e	402235517	JX193075.1	chicken	China	chicken/China/Guangxi14/2002	2002	RRQKRF
II	VI a	460268442	JX901317.1	pigeon	USA	APMV1/Pigeon/USA/0201/2002	2002	RRKKRF
II	VI f	460268444	JX901318.1	duck	USA	APMV1/Duck/PA/USA/0203/2002	2002	RRQKRF
II	IX	511774904	JX677561.1	Muscovy duck	China	XBT14	2002	RRQRRF
II	VII e	543583459	AB853329.1	chicken	Japan	chicken/Japan/Fukushima/NYF-3/2002	2002	RRQKRF
II	VII e	544185765	AB853929.1	chicken	Japan	chicken/Japan/Miyagi/AGT/2002	2002	RRQKRF
II		90025093	DQ417111	Chicken	China	SSX03	2003	RRQKRF
II		90025095	DQ417112	-	China	SRZ03	2003	RRQKRF
II		109290360	DQ485230	Chicken	China	Chicken/China/Guangxi9/2003	2003	RRQKRF
II		110612923	DQ682437	goose	China	JS/1/03/Go	2003	RRQKRF
II	IIa	253317764	GQ288379	mallard	USA (MD)	mallard/US(MD) 03-632/2003	2003	EKQGRL
II	II	66220415	DQ023198.1	semimuscovy duck	China (Fujian)	FM1/03	2003	GRQGRL
II	VII d	77994261	DQ227251	chicken	China	Broiler/Shandong/SKY/03	2003	RRQKRF
II	VII d	77994265	DQ227253	chicken	China	Broiler/Shandong/SPY/03	2003	RRQKRF
II	VII f	77994267	DQ227254	chicken	China	Broiler/Shandong/SWS/03	2003	RRQKRF
II	VII b	78714428	DQ228922	chicken	China	Broiler/Shandong/SL/03	2003	RRQKRF
II	II	78714430	DQ228923.1	duck	China	Duck/Shandong/SY/03	2003	GRQGRL
II	VII b	86370998	DQ363530	chicken	China	Layer/Shandong/WHZ/03	2003	RRQKRF
II	II	86371002	DQ363532.1	goose	China	Goose/Jiangsu/JS05/03	2003	GRQGRL
II	VII b	86371004	DQ363533	chicken	China	Broiler/Shandong/SCL/03	2003	RRQKRF
II	VII d	86371006	DQ363534	goose	China	Goose/Jiangsu/JS03/03	2003	RRQKRF
II	VII b	109290367	DQ485231	chicken	China	Guangxi/11	2003	RRQKRF
II	VII b	109631567	DQ485261	chicken	China	Chicken/China/Guangxi10/2003	2003	RRQKRF
II	II	110612929	DQ682440.1	goose	China	SD/1/03/Go	2003	GRQGRL
II	VII f	112363469	DQ858357	goose	China	Goose/Jiangsu/YG/03	2003	RRQKRF
II	VII d	121282136	EF175145	muscovy duck	China	PX2/03	2003	RRQKRF
I	1c	156707290	EF564827	environmental sample	USA	environment/US(MD)/03-62/2003	2003	ERQERL
I	1c	156707292	EF564828	mallard	USA	mallard/US(MD)/03-808/2003	2003	VRQERL
II	VII b	160689050	EU258637	chicken	China	NDV03024	2003	RRQKRF
II	II	160689052	EU258638.1	chicken	China	NDV03214	2003	GRQGRL
II	II	160689108	EU258666.1	chicken	China	NDV032138	2003	GRQGRL
II	II	160689110	EU258667.1	chicken	China	NDV038952	2003	GRQGRL
II	VII b	218511419	FJ480797	chicken	China	CK/CH/HN/1/03	2003	RRQKRF
II	VII b	218511425	FJ480800	chicken	China	CK/CH/JL/1/03	2003	RRQKRF
II	VII b	218511431	FJ480803	chicken	China	CK/CH/JL/2/03	2003	RRQKRF
II	VII b	218511435	FJ480805	chicken	China	CK/CH/JL/3/03	2003	RRQKRF
II	VII d	218511437	FJ480806	chicken	China	CK/CH/JL/4/03	2003	RRQKRF
II	VII b	218511439	FJ480807	chicken	China	CK/CH/JL/5/03	2003	RRQKRF
II	VII d	222711154	FJ608334	chicken	China	WN/Tianin/03	2003	RRRKRF
II	X	254847465	FJ705465	mallard	USA	mallard/US(MN)/03-632/2003	2003	EKQGRL
II	VI a	295003978	HM063425	wild pigeon	China (Guangdong)	P4	2003	RRQKRF
II	VII f	296396399	GQ338309	pigeon	China	ND/03/018	2003	KRQKRF
II	VII f	296396406	GQ338310	pigeon	China	ND/03/044	2003	KRQKRF
II	VII b	326581507	JF343539.1	chicken	China	chicken/China/Guangxi9/2003	2003	RRQKRF
II	VI a	374256206	JN872179.1	pigeon	USA	Pigeon/Nevada/241851/2003	2003	RRKKRF
II	V a	374351771	JN942023.1	cormorant	USA	Cormorant/Oregon/276236-7/2003	2003	KRQKRF
II	V a	374351773	JN942024.1	cormorant	USA	Cormorant/Wisconsin/272409/2003	2003	RRQKRF
II	V a	374351775	JN942025.1	cormorant	USA	Cormorant/New York/269385/2003	2003	RRQKRF
II	IX	399222176	JQ697741		China	China/NDV03-45-641/2003	2003	RRQRRF
II	VI a	460268416	JX901304.1		USA	APMV1/USA/0301/2003	2003	RRKKRF
II	VI a	460268418	JX901305.1		USA	APMV1/USA/0302/2003	2003	RRKKRF
II	XIII b	574455208	KF740478.1	Japanese quail	India	NDV2K35/CH/TN/2003	2003	RRQKRF
II	VI e	655361054	KJ607164.1	pigeon	China	pi/CH/LJS/1/03	2003	KRQKRF
II	I a	667677335	KF494201.1	chicken	China	LX/Shandong	2003	GKQGRL
II	V a	712059318	JN942026.2	Cormorant	USA	Cormorant/New_York/268898-7/2003	2003	RRQKRF
II		110612939	DQ682445	Goose	China	SD/5/04/Go	2004	RRQKRF
II	IIa	253317750	GQ288377	mallard	USA (OH)	mallard/US(OH) 04-411/2004	2004	EKQGRL
II	VII b	77994257	DQ227249	chicken	China	Broiler/Shandong/SQD/04	2004	RRQKRF
II	II	78714426	DQ228921.1	chicken	China	Chicken/Shandong/SQZ/04	2004	GRQGRL
II	VII e	86371012	DQ363537	chicken	China	Broiler/Shandong/Jlan/04	2004	RRQKRF
II	VII d	109255540	DQ485269	chicken	China	chicken/Guangxi13/2004	2004	RRQKRF
II	II	110612921	DQ682436.1	goose	China	AH/1/04/Go	2004	GRQGRL
II	II	110612925	DQ682438.1	goose	China	JS/1/04/Go	2004	GRQGRL
II	II	110612931	DQ682441.1	goose	China	SD/1/04/Go	2004	RRQKRF
II	II	110612933	DQ682442.1	goose	China	SD/2/04/Go	2004	GRQGRL
II	II	110612935	DQ682443.1	goose	China	SD/3/04/Go	2004	GRQGRL
II	II	110612937	DQ682444.1	goose	China	SD/4/04/Go	2004	GRQGRL
II	II	110612941	DQ682446.1	goose	China	SD/6/04/Go	2004	RRQKRF
II	VII d	148534705	EF579733	chicken	China	Chicken/Shandong/Pyan/04	2004	RRQKRF
I	1c	156707276	EF564820	mallard	USA	mallard/US(MD)/04-125/2004	2004	ERQERL
II	I b	156707278	EF564821.1	mallard	USA	mallard/US(MD)/04-204/2004	2004	GKQGRL
I	1c	156707280	EF564822	mallard	USA	mallard/US(MD)/04-364/2004	2004	ERQERL
I	1c	156707282	EF564823	duck	USA	duck/US(OH)/04-612/2004	2004	ERQERL
I	U	156707298	EF564831	Ruddy turnstone	USA	ruddy turnstone/US(DE)/401/2004	2004	ERQERL
II	VII d	157674506	EU140948		South Korea	KBNP-4152	2004	RRQKRF
II	VII d	160689054	EU258639	chicken	China	NDV04011	2004	RRQKRF
II	VII d	175364229	EU583503	chicken	China	Hebei/China/2004	2004	RRQKRF
II	VI a	186892367	EU477188	Dove	USA (Texas)	dove/ US/TX-B/2580/2004	2004	RRKKRF
II	VI a	186892371	EU477190	pigeon	USA (Texas)	pigeon/US/TX3503/2004	2004	RRKKRF
II	V c	187711129	EU518682	Dove	Mexico	chiken/Mexico (Distrito Federal)/462/2004	2004	RRQKRF
II	VII d	218511421	FJ480798	chicken	China	CK/CH/HN/1/04	2004	RRQKRF
II	III	218511441	FJ480808	chicken	China	CK/CH/JD/1/04	2004	RRQRRF
II	X	254847463	FJ705464	mallard	USA	mallard/US(OH)/04-411/2004	2004	EKQGRL
II	I b	255738860	FJ597603.1	duck	China	D/AH/5/04	2004	EKQGRL
II	I b	255738862	FJ597604.1	duck	China	D/AH/6/04	2004	EKQGRL
II	I b	255738864	FJ597605.1	duck	China	D/AH/13/04	2004	EKQGRL
II	I b	255738880	FJ597613.1	duck	China	D/ZJ/1/04	2004	GKQGRL
II	I b	255738882	FJ597614.1	duck	China	D/ZJ/2/04	2004	GKQGRL
II	I b	255738884	FJ597615.1	duck	China	D/ZJ/3/04	2004	EKQGRL
II	I b	298239409	HM125898.1	duck	China	WDK/Jiangxi/7793/2004	2004	GKQGRL
II	VII d	374252480	JN986838.1	chicken	South Africa	APMV-1/chicken/ZA/AL495/04	2004	RRQKRF
II	VI a	374252487	JN986839.1	pigeon	Ireland	PPMV-1/pigeon/IE/806/04	2004	RRQKRF
II	VI a	374256200	JN872177.1	chicken	USA	Chicken/Massachusetts/344783-3/2004	2004	RRKKRF
II	VI a	374256203	JN872178.1	turkey	USA	Turkey/Louisiana/331309/2004	2004	RRKKRF
II	VI f	374351770	JN942022.1	chicken	USA	PPMV Chicken/Texas/309968/2004	2004	RRQKRF
II	IX	399222178	JQ697742		China	China/NDV04-23-647/2004	2004	RRQRRF
II	VI e	655361046	KJ607163.1	pigeon	China	pi/CH/LJS/1/04	2004	KRQKRF
I	3b	255738834	FJ597590	duck	China	DJS2305	2005	EQQERL
I	3b	255738836	FJ597591	duck	China	DSD2105	2005	EQQERL
I	3b	255738838	FJ597592	duck	China	DSD2205	2005	EQQERL
I	3b	255738840	FJ597593	duck	China	DSD2405	2005	EQQERL
I	3b	255738842	FJ597594	duck	China	DZJ2005	2005	EQQERL
I	3b	255738844	FJ597595	duck	China	DZJ2605	2005	EQQERL
I	3b	255738846	FJ597596	duck	China	DZJ2705	2005	EQQERL
I	3b	255738848	FJ597597	duck	China	DSD2905	2005	EQQERL
I	3b	255738850	FJ597598	duck	China	DSD3205	2005	EQQERL
I	3b	255738852	FJ597599	duck	China	DZJ2805	2005	EQQERL
I	3b	255738858	FJ597602	duck	China	DZJ3305	2005	EQQERL
II		290918497	GU182329	Chicken	Pakistan	ND26	2005	RRQRRF
II		295983460	GQ288386	Cormorant	USA	cormorant/US(NV)/19529-04(USGS)/2005	2005	KRQKRF
II	IV	437886	X71995	poultry	Hungary	poultry/Hungary/Edit/2005	2005	RRQRRF
II	I a	61393468	AY935500	chicken	Australia	I-2progenitor	2005	RKQGRL
II	I a	62901506	AY935499	chicken	Australia	I-2vaccine	2005	RKQGRL
II	II	67552898	DQ060053.1	chicken	China	AQI-ND026	2005	RRQKRF
II	VII b	86143625	DQ368683	chicken	China	Broiler/Guangdong/GD/05	2005	RRQKRF
II	VII d	86371010	DQ363536	chicken	China	Layer/Tianjin/TJ05/05	2005	RRQKRF
II	VII b	109255544	DQ485271	chicken	China	Chicken/Guangxi14/2005	2005	RRQKRF
II	VII b	109255550	DQ485274	dove	China	dove/Guangxi15/2005	2005	RRQKRF
II	II	110612927	DQ682439.1	goose	China	JS/1/05/Go	2005	RRQKRF
II	VII d	124295072	EF211807	goose	China	JS/1/05/Go	2005	RRQKRF
II	III	124295074	EF211808	goose	China	JS/2/05/Go	2005	RRQRRF
II	VII d	124295076	EF211809	goose	China	JS/3/05/Go	2005	RRQKRF
II	VII d	124295078	EF211810	goose	China	JS/4/05/Go	2005	RRQKRF
II	VII d	146358620	EF521889	mallard	China	mallard/China/HLJ-13-05	2005	RRQKRF
II	VII b	146358939	EF592500	mandarin duck	China	mandarin duck/China/HLJ-07-05	2005	RRQKRF
II	VII b	146358963	EF592501	mandarin duck	China	mandarin duck/China/HLJ-34-05	2005	RRQKRF
II	VII d	146358987	EF592502	mandarin duck	China	mandarin duck/China/HLJ-36-05	2005	RRQKRF
II	VII d	157674508	EU140949		South Korea	SNU-5070	2005	RRQKRF
II	VII d	157674510	EU140950		South Korea	SNU-5074	2005	RRQKRF
II	VII b	160689056	EU258640	chicken	China	NDV05013	2005	RRQKRF
II	VI a	186892373	EU477191	Eurasian collared dove	USA (Texas)	Eurasian collared dove/US/TX3988/2004	2005	RRKKRF
II	VI a	186892375	EU477192	Eurasian collared dove	USA (Texas)	Eurasian collared dove/US/TX4156/2005	2005	RRKKRF
II	V c	187711132	EU518683	chicken	Mexico	chiken/Mexico (Estado de Mexico)/465/2005	2005	RRQKRF
II	III	213556925	FJ430159	chicken	China	JS/7/05	2005	RRQRRF
II	III	213556932	FJ430160	goose	China	JS/09/05	2005	RRQRRF
II	VII d	218511391	FJ480783	mallard	China	NDV/Mallard/CH/HLJ361/05	2005	RRQKRF
II	VII b	218511393	FJ480784	mallard	China	NDV/Mallard/HLJ363/05	2005	RRQKRF
II	VII b	218511403	FJ480789	chicken	China	CK/CH/GD/1/05	2005	RRQKRF
II	VII b	218511427	FJ480801	chicken	China	CK/CH/JL/1/05	2005	RRQKRF
II	VII d	218511451	FJ480813	chicken	China	CK/CH/NX/1/05	2005	RRQKRF
II	VII d	218511473	FJ480824	mallard duck	China	Md/CH/GD/1/05	2005	RRQKRF
II	VI e	218511475	FJ480825	pigeon	China	PG/CH/JS/1/05	2005	KRQKRF
II	II	222711166	FJ608340.1	chicken	China	MQ/Liaoning	2005	GRQGRL
II	VI e	237687697	FJ766528	pigeon	China	NDV/05/029	2005	KRQKRF
II	V a	254847461	FJ705463	cormorant	USA	cormorant/US(NV)/19529-04/2005	2005	KRQKRF
II	II	255709963	FJ939313.1	chicken	Egypt	NDV/Chicken/Egypt/1/2005	2005	RRQKRF
I	1a	255738822	FJ597584	duck	China	D/JS/16/05	2005	EQQERL
I	1a	255738832	FJ597589	duck	China	D/JS/18/05	2005	EQQERL
I	1a	255738854	FJ597600	duck	China	D/ZJ/30/05	2005	EQQERL
I	1a	255738856	FJ597601	duck	China	D/ZJ/31/05	2005	EQQERL
II	I b	255738866	FJ597606.1	duck	China	D/JS/40/05	2005	GKQGRL
II	I b	255738868	FJ597607.1	duck	China	D/JS/41/05	2005	GKQGRL
II	I b	255738870	FJ597608.1	duck	China	D/JS/42/05	2005	GKQGRL
II	I b	255738872	FJ597609.1	duck	China	D/JS/51/05	2005	EKQGRL
II	I b	255738874	FJ597610.1	duck	China	D/JS/53/05	2005	GKQGRL
II	I b	255738876	FJ597611.1	duck	China	D/JS/14/05	2005	EKQGRL
II	I b	255738878	FJ597612.1	duck	China	D/SD/15/05	2005	GKQGRL
II	I b	255738886	FJ597616.1	duck	China	D/ZJ/50/05	2005	EKQGRL
II	I b	255738888	FJ597617.1	duck	China	D/HN/34/05	2005	EKQGRL
II	I b	255738890	FJ597618.1	duck	China	D/HN/36/05	2005	EKQGRL
II	I b	255738892	FJ597619.1	duck	China	D/HN/37/05	2005	EKQGRL
II	I b	255738894	FJ597620.1	duck	China	D/JS/39/05	2005	GKQGRL
II	VI a	295003964	HM063423	whitebreasted water hen	China (Guangdong)	W4	2005	RRQKRF
II	I b	295003971	HM063424.1	waterrail	China	R8/Guang-dong	2005	GKQGRL
II	VI e	296396414	GQ338311		China	ND/05/028	2005	KRQKRF
II	V c	298363316	HM117720	chicken	Mexico (Puebla)	NDV-P05	2005	RRQKRF
II	VII b	373940368	JN631747.1	goose	China	JS-5-05-Go	2005	RRQKRF
II	VI a	374256197	JN872176.1	pheasant	USA	Pheasant/Massachusetts/359425/2005	2005	RRKKRF
II	V a	374351766	JN942020.1	cormorant	USA	Cormorant/Oregon/399448/2005	2005	KRQKRF
II	V a	374351768	JN942021.1	cormorant	USA	Cormorant/Nevada/395921/2005	2005	KRQKRF
II	VI g	381396296	JF824032.1	pigeon	Russia	Pi/Rus/Vladimir/687/05	2005	KRQKRF
II	VII b	398330295	JN618349.1	chicken	China	JS-3-05-Ch	2005	RRQKRF
II	VI a	425856234	JX901119.1	pigeon	Belgium	PPMV-1/Belgium/05-01824/2005	2005	RRQKRF
II	VI a	425856241	JX901120.1	pigeon	Belgium	PPMV-1/Belgium/05-03936-8/2005	2005	RRQKRF
II	VI a	460268446	JX901319.1	pigeon	USA	APMV1/Pigeon/PA/USA/0501/2005	2005	RRKKRF
II	VI a	460268448	JX901320.1	pigeon	USA	APMV1/Pigeon/PA/USA/0502/2005	2005	KRKKRF
II	VI a	460268450	JX901321.1	chicken	USA	APMV1/Chicken/PA/USA/0503/2005	2005	RRKKRF
II	II	460268452	JX901322.1		USA	APMV1/PA/USA/0504/2005	2005	GRQGRL
II	VII b	490255668	KC542892.1	chicken	China	Chicken/China/Liaoning/01/2005	2005	RRQKRF
II	VII b	490255675	KC542893.1	chicken	China	Chicken/China/Liaoning/02/2005	2005	RRQKRF
II	I b	511774838	KC750151.1	duck	China	Duck/CH/GD/SH-05	2005	GRQGRL
II	VII d	751995699	KM885167.1	mallard	China	Md/CH/LGD/1/2005	2005	RRQKRF
II		255738872	FJ597609	duck	China	D_JS_51_05	2005	GKQGRV
II		218511397	FJ480786	mallard	China	NDV/Mallard/HLJ383/06	2006	RRQRRF
II		218511459	FJ480817	Chicken	China	CK/CH/NX/4/06	2006	GKQGRL
II	II	285020449	FJ969394	Chicken	Egypt	NDV/Chicken/Egypt/3/2006	2006	RRQKRF
II	V	295983459	GQ288385	Cormorant	USA (WI)	cormorant/US (WI) 18719-03(USGS)/2003	2006	RRQKRF
II	VII d	86371000	DQ363531	goose	China	Goose/Jiangsu/JS06/03	2006	RRQKRF
II	VII d	119443712	EF128053	wild duck	China	JS-3/06/wd	2006	RRQRRF
II	VII d	119443714	EF128054	wild duck	China	JS-1/06/wd	2006	RRQKRF
II	VII d	119443716	EF128055	wild duck	China	JS-2/06/wd	2006	RRQKRF
II	VII d	124295080	EF211811	goose	China	JS/5/06/Go	2006	RRQKRF
II	VII d	124295082	EF211812	goose	China	JS/6/06/Go	2006	RRQKRF
II	VII d	124295084	EF211813	goose	China	JS/7/06/Go	2006	RRQKRF
II	VII b	124295086	EF211814	goose	China	JS/8/06/Go	2006	RRQKRF
II	VII b	146359011	EF592503	mandarin duck	China	mandarin duck/China/HLJ-42-06	2006	RRQKRF
II	VII d	146359028	EF592504	bean goose	China	bean goose/China/HLJ-48-06	2006	RRQKRF
II	VII b	146359044	EF592505	mallard	China	Mallard/China/HLJ-50-06	2006	RRQKRF
II	VII b	146359067	EF592506	mandarin duck	China	mandarin duck/China/HLJ-54-06	2006	RRQKRF
II	VII d	146359087	EF592507	whitefronted goose	China	white-fronted goose/China/HLJ-75/06	2006	RRQKRF
II	VII d	146359113	EF592508	mallard	China	mallard/China/HLJ-78-06	2006	RRQKRF
II	VII b	146359137	EF592509	common teal	China	common teal/China/HLJ-82-06	2006	RRQKRF
II	VII b	146359153	EF592510	mallard	China	Mallard/China/HLJ-154/06	2006	RRQKRF
II	VII d	148534701	EF579731	chicken	China	Broiler/Shandong/YS/06	2006	RRQKRF
II	VII d	148534707	EF579734	goose	China	Goose/Guangdong/GZ/06	2006	RRQKRF
II	I a	160689058	EU258641	chicken	China	NDV006150	2006	GKQGRL
II	VII d	183584861	EU597811	chicken	China	SHY06	2006	RRQKRF
II	V c	187711135	EU518684	chicken	Mexico	chiken/Mexico (Estado de Mexico)/466/2006	2006	RRQKRF
II	VII d	189343807	EU702438	fowl	China	sc03	2006	RRQKRF
II	VII d	198401215	FJ011448	chicken	China	TZ060107	2006	RRQKRF
II	VII d	208964705	FJ217665	chicken	China	sc03	2006	RRQKRF
II	VII d	208964707	FJ217666	chicken	China	sc05	2006	RRQKRF
II	VII b	218511373	FJ480774	rough legged buzzard	China	NDV/Buzzard/CH/HLJ009/06	2006	RRQKRF
II	VII b	218511375	FJ480775	longearde owl	China	NDV/Owl/CH/HLJ012/06	2006	RRQKRF
II	VII d	218511377	FJ480776	rough legged buzzard	China	NDV/Buzzard/CH/HLJ013/06	2006	RRQKRF
II	VII d	218511379	FJ480777	mandarin duck	China	NDV/MD/CH/HLJ028/06	2006	RRQKRF
II	VII d	218511381	FJ480778	whitefronted goose	China	NDV/WfG/CH/HLJ052/06	2006	RRQKRF
II	VII b	218511383	FJ480779	Japanese sparrowhawk	China	NDV/AG/CH/HLJ070/06	2006	RRQKRF
II	VII b	218511385	FJ480780	mallard	China	Mallard/CH/HLJ127/06	2006	RRQKRF
II	VII b	218511387	FJ480781	mallard	China	NDV/Mallard/HLJ128/06	2006	RRQKRF
II	VII b	218511389	FJ480782	mallard	China	NDV/Mallard/HLJ355/06	2006	RRQKRF
II	VII b	218511395	FJ480785	mallard	China	NDV/MD/CH/HLJ374/06	2006	RRQKRF
II	VII b	218511399	FJ480787	mallard	China	NDV/MD/CH/HLJ016/06	2006	RRQKRF
II	VII d	218511401	FJ480788	wild bird	China	NDV/WB/CH/HLJ001/06	2006	RRQKRF
II	VII d	218511405	FJ480790	chicken	China	CK/CH/HLJ/1/06	2006	RRQKRF
II	VII d	218511409	FJ480792	chicken	China	CK/CH/HLJ/2/06	2006	RRQKRF
II	VII b	218511429	FJ480802	chicken	China	CK/CH/JL/1/06	2006	RRQKRF
II	VII b	218511433	FJ480804	chicken	China	CK/CH/JL/2/06	2006	RRQKRF
II	VII d	218511443	FJ480809	chicken	China	CK/CH/LN/1/06	2006	RRQKRF
II	VII d	218511445	FJ480810	chicken	China	CK/CH/LN/2/06	2006	RRQKRF
II	II	218511447	FJ480811.1	chicken	China	CK/CH/LN/3/06	2006	GRQGRL
II	VII d	218511449	FJ480812	chicken	China	CK/CH/LN/4/06	2006	RRQKRF
II	I a	218511453	FJ480814	chicken	China	CK/CH/NX1/06	2006	GKQGRL
II	I a	218511455	FJ480815	chicken	China	CK/CH/NX/2/06	2006	GKQGRL
II	I a	218511457	FJ480816	chicken	China	CK/CH/NX/3/06	2006	GKQGRL
II	VII d	218511461	FJ480818	chicken	China	CK/CH/NX/5/06	2006	RRQKRF
II	VII d	218511463	FJ480819	chicken	China	CK/CH/SD/1/06	2006	RRQKRF
II	VII b	218511465	FJ480820	chicken	China	CK/CH/SHX/1/06	2006	RRQKRF
II	II	218511467	FJ480821.1	goose	China	Go/CH/FJ/1/06	2006	GRQGRL
II	VII e	218511469	FJ480822	goose	China	Go/CH/HLJ/1/06	2006	RRQKRF
II	II	218511471	FJ480823.1	goose	China	Go/CH/HLJ/2/06	2006	GRQGRL
II	VI e	218511477	FJ480826	pigeon	China	PG/CH/JS/1/06	2006	KRQKRF
II	VII b	222711162	FJ608338	chicken	China	SH/Zhejiang/06	2006	RRQKRF
II	II	222711170	FJ608342.1	chicken	China	KQ/Liaoning/06	2006	GRQGRL
II	VII d	253740304	GQ245785	chicken	China	HA-9-06-Ch	2006	RRQKRF
II	VII b	253740332	GQ245799	chicken	China	HN-7-06-CH	2006	RRQKRF
II	V a	254847459	FJ705462	cormorant	USA (WI)	cormorant/US (WI) 18719-03(USGS)/2003	2006	RRQKRF
I	1c	255738824	FJ597585	duck	China	D/AH/10/06	2006	ERQERL
I	1c	255738828	FJ597587	duck	China	D/JS/906	2006	ERQERL
I	1a	255738830	FJ597588	duck	China	D/JS/17/05	2006	EQQERL
II	XVII b	259879771	FJ772446		Nigeria	avian/913-1/Nigeria/2006	2006	RRQKRF
II	XVII a	259879773	FJ772449.1		Nigeria	avian/913-33/Nigeria/2006	2006	RRQKRF
II	XIV a	259879775	FJ772452	chicken	Nigeria	chicken-1377-8-Niger-2006	2006	RRQKRF
II	XVIII a	259879777	FJ772455		Mauritania	avian/1532/14/Mauritania/2006	2006	RRQKRF
II	II	285020447	FJ969393.1	chicken	Egypt	NDV/Chicken/Egypt/2/2006	2006	RRQKRF
II	II	285020451	FJ969395.1	chicken	Egypt	NDV/Chicken/Egypt/4/2006	2006	RRQKRF
II	VII b	290889341	GU564399	chicken	China	FMW	2006	RRQKRF
II	V a	374256147	JN872159.1	cormorant	USA	Cormorant/Wisconsin/451287-11/06	2006	RRQKRF
II	VII d	374256162	JN872164.1	chicken	Colombia	Chicken/Colombia/440620/06	2006	RRQKRF
II	XIV a	374256165	JN872165.1	chicken	Nigeria	Chicken/Niger/VIR 1377-7/2006	2006	RRQKRF
II	VI a	374256171	JN872167.1	dove	USA	Dove/FL/455682-2/2006	2006	RRKKRF
II	VII b	402229747	JX244791.1	pigeon	China	Pigeon/China/SD/54/06	2006	RRQKRF
II	VII b	402229749	JX244792.1	pigeon	China	Pigeon/China/SD/55/06	2006	RRQKRF
I	1c	421952334	EU493451.2	Teal	Finland	Teal/Finland/12104/06	2006	ERQERL
I	1c	421952341	EU493454.2	Pochard	Finland	Pochard/Finland/13193/06	2006	ERQERL
II	VI a	425821960	HE972209.1	pigeon	Luxemburg	pigeon/Luxembourg/119/2006	2006	RRQKRF
II	VI a	460268454	JX901323.1	pigeon	USA	APMV1/Pigeon/PA/USA/0601/2006	2006	RRKKRF
II	VI a	460268456	JX901324.1	pigeon	USA	APMV1/Pigeon/PA/USA/0602/2006	2006	RRKKRF
II	VI a	460268458	JX901325.1	pigeon	USA	APMV1/Pigeon/NY/USA/0603/2006	2006	RRKKRF
II	VI a	460268460	JX901326.1	pigeon	USA	APMV1/Pigeon/NJ/USA/0604/2006	2006	RRKKRF
II	VI a	460268462	JX901327.1	pigeon	USA	APMV1/Pigeon/PA/USA/0605/2006	2006	RRKKRF
II	VI a	460268464	JX901328.1	pigeon	USA	APMV1/Pigeon/NJ/USA/0607/2006	2006	RRKKRF
II	VII b	490255682	KC542894.1	chicken	China	Chicken/China/Zhejiang/01/2006	2006	RRQKRF
II	VII d	490255689	KC542895.1	chicken	China	Chicken/China/Hebei/01/2006	2006	RRQKRF
II	VII b	511774834	KC750149.1	duck	China	Duck/CH/GD/SD-06	2006	RRQKRF
II	VII d	511774836	KC750150.1	duck	China	Duck/CH/GD/SD-06II	2006	RRQKRF
II	IX	511774842	KC750153.1	duck	China	Duck/CH/GD/FS-06	2006	RRQRRF
II	XVIII b	515794157	HF969126.1	duck	Ivory Coast	duck/Ivory Coast/CIV08-062/2006	2006	RRQKRF
II	XVIII b	549436774	HG326600.1	village weaver	Ivory Coast	village weaver/Ivory Coast/CIV08-032/2006	2006	RRQKRF
II	I b	557680876	AB871655.1	duck	Japan	APMV-1/duck/Tottori/N12/2006	2006	GKQGRL
II	XIII a	572937956	KF727980.1	chicken	India	chicken/India/Bareilly/2006	2006	RRQKRF
II	XVII b	576095821	KF442614.1	chicken	Nigeria	chicken/Nigeria/228-7/2006	2006	RRQRRF
II	VII d	586831290	KC853019.1	crested ibis	China	NDV/crested ibis/China/Shaanxi06/2006	2006	RRQKRF
II	II	655361078	KJ607167.1	goose	China	go/CH/LHLJ/2/6	2006	GRQGRL
II	II	655361086	KJ607168.1	goose	China	go/CH/LFJ/1/6	2006	GRQGRL
II	VII e	655361094	KJ607169.1	goose	China	go/CH/LHLJ/1/06	2006	RRQKRF
II	VII d	677569999	KJ525676.1	goose	China	Go/GD/GZ/2006	2006	RRQKRF
II	VII b	677570014	KJ525681.1	duck	China	Du/GD/GDX/2006	2006	RRQKRF
II	VII b	677570017	KJ525682.1	duck	China	Du/GD/GDY/2006	2006	RRQKRF
II	VII d	677570026	KJ525685.1	chicken	China	Ch/SD/YS/2006	2006	RRQKRF
II		222711160	FJ608337	Chicken	China	QG/Hebei/07	2007	GKQGRL
II	VI	237687683	FJ766526	pigeon	China	JS-07/22/Pi	2007	RRQKRF
II	VI	237687711	FJ766530	pigeon	China	JS-07/04/Pi	2007	RRRKRF
II	VI	237687718	FJ766531	pigeon	China	JS-07/03/Pi	2007	RRRKRF
II		253740290	GQ245778	Goose	China	GY-22-07-Go	2007	GKQGRL
II		253740324	GQ245795	Chicken	China	YZ-28-07-Ch	2007	RRQKRF
II	VII d	160689060	EU258642	chicken	China	NDV07011	2007	RRQKRF
II	II	160689064	EU258644.1	chicken	China	NDV007355	2007	GRQGRL
II	VII d	198401201	FJ011441	chicken	China	SDCX07	2007	RRQKRF
II	VII d	198401203	FJ011442	chicken	China	HNDY07	2007	RRQKRF
II	VII d	198401205	FJ011443	chicken	China	SDMH07	2007	RRQKRF
II	VII d	218511407	FJ480791	chicken	China	CK/CH/HLJ/1/07	2007	RRQKRF
II	II	218511411	FJ480793.1	chicken	China	CK/CH/HLJ/2/07	2007	GRQGRL
II	II	218511413	FJ480794.1	chicken	China	CK/CH/HLJ/3/07	2007	GRQGRL
II	II	218511415	FJ480795.1	chicken	China	CK/CH/HLJ/4/07	2007	GRQGRL
II	VII d	218511423	FJ480799	chicken	China	CK/CH/HN/1/07	2007	RRQKRF
II	VII b	222711156	FJ608335	chicken	China	CJG/Xinjiang/07	2007	RRQKRF
II	VII d	222711158	FJ608336	chicken	China	ZSM/Hebei/07	2007	RRQKRF
II	VII b	222711164	FJ608339	chicken	China	AG/Tianjin/07	2007	RRQKRF
II	II	222711168	FJ608341.1	chicken	China	TYQ/Shanxi	2007	GRQGRL
II	VI a	237687690	FJ766527	pigeon	China	JS-07/16/Pi	2007	RRRKRF
II	II	237861376	FJ938171.1	sparrow	China	sparrow/Guangxi/NN10/07	2007	GRQGRL
II	II	253740264	GQ245765.1	chicken	China	HA-3-07	2007	GRQGRL
II	II	253740266	GQ245766.1	chicken	China	XZ-4-07-Ch	2007	GRQGRL
II	II	253740268	GQ245767.1	chicken	China	XZ-7-07-Ch	2007	GRQGRL
II	II	253740272	GQ245769.1	chicken	China	XZ-26-07-Ch	2007	GRQGRL
II	II	253740274	GQ245770.1	chicken	China	XZ-29-07-Ch	2007	GRQGRL
II	II	253740276	GQ245771.1	chicken	China	XZ-30-07-Ch	2007	GRQGRL
II	II	253740278	GQ245772.1	chicken	China	XZ-33-07-Ch	2007	GRQGRL
II	II	253740280	GQ245773.1	chicken	China	XZ-34-07-Ch	2007	GRQGRL
II	II	253740282	GQ245774.1	chicken	China	YZ-24-07-Ch	2007	GRQGRL
II	II	253740284	GQ245775.1	chicken	China	YZ-25-07-Ch	2007	GRQGRL
II	II	253740286	GQ245776.1	chicken	China	YZ-27-07-Ch	2007	GRQGRL
I	1a	253740288	GQ245777	chicken	China	XZ-35-07-Ch	2007	EQQERL
II	I a	253740292	GQ245779	chicken	China	XZ-32-07-Ch	2007	GKQGRL
II	VII d	253740294	GQ245780	chicken	China	AN-9-07-Ch	2007	RRQKRF
II	VII d	253740300	GQ245783	chicken	China	HA-2-07-Ch	2007	RRQKRF
II	VII d	253740306	GQ245786	chicken	China	HA-13-07-Ch	2007	RRQKRF
II	VII d	253740308	GQ245787	chicken	China	HA-14-07-Ch	2007	RRQKRF
II	VII d	253740310	GQ245788	chicken	China	HA-15-07-Ch	2007	RRQKRF
II	VII d	253740312	GQ245789	chicken	China	HA-20-07-Ch	2007	RRQKRF
II	VII d	253740314	GQ245790	chicken	China	HN-6-07-Ch	2007	RRQKRF
II	VII d	253740318	GQ245792	chicken	China	SY-17-07-Ch	2007	RRQKRF
II	VII d	253740320	GQ245793	goose	China	XZ-18-07-Go	2007	RRQKRF
II	VII d	253740322	GQ245794.1	goose	China	YZ-19-07-Go	2007	RRQKRF
II	VII b	253740328	GQ245797	chicken	China	AN-11-07-Ch	2007	RRQKRF
II	VII b	253740350	GQ245808	chicken	China	XY-31-07-Ch	2007	RRQKRF
II	VII b	253740352	GQ245809	chicken	China	XZ-5-07-Ch	2007	RRQKRF
II	VII b	253740356	GQ245811	chicken	China	XZ-8-07-Ch	2007	RRQKRF
II	VII b	253740360	GQ245813	chicken	China	XZ-12-07-Ch	2007	RRQKRF
II	VII b	253740366	GQ245816	chicken	China	XZ-16-07-Ch	2007	RRQKRF
II	VII b	253740368	GQ245817	chicken	China	XZ-20-07-Ch	2007	RRQKRF
II	VII b	253740370	GQ245818	ostrich	China	YZ-22-07-Os	2007	RRQKRF
II	VI a	254574556	GQ281085	pigeon	China	JS-35-07-Pi	2007	RRRKRF
II	VI a	254574558	GQ281086	pigeon	China	WX-10-07-Pi	2007	RRQKRF
II	VI a	254574560	GQ281087	pigeon	China	YZ-21-07-Pi	2007	RRRKRF
II	VI a	254574562	GQ281088	pigeon	China	YZ-23-07-Pi	2007	RRRKRF
I	1a	255738818	FJ597582	duck	China	D/JS/1/07	2007	EQQERL
I	1a	255738820	FJ597583	duck	China	D/JS/2/07	2007	EQQERL
II	VII d	281429793	GU227738	dove	Serbia	NDV/Serbia/749/2007	2007	RRQKRF
II	VII d	281429795	GU227739	sparrowhawk	Serbia	NDV/Serbia/1038/2007	2007	RRQKRF
II	XIII b	290918501	GU182331	chicken	Pakistan	SPVC/Karachi/NDV/33/2007	2007	RRQKRF
II	I b	295003957	HM063422.1	feralduck	China	D3/Guang-dong/2007	2007	ERQGRL
II	VII d	304573460	HM188393.1	duck	China	SDBZH	2007	RRQKRF
II	VII d	304573462	HM188394.1	duck	China	SDDY	2007	RRQKRF
II	VII b	304573464	HM188395.1	duck	China	SDJN	2007	RRQKRF
II	VII d	304573466	HM188396.1	duck	China	SDTA	2007	RRQKRF
II	VII b	304573468	HM188397.1	duck	China	SDWF01	2007	RRQKRF
II	VII d	312201030	HM748944.1	chicken	China	chicken/China/SD2/2007	2007	RRQKRF
I	1c	338856628	JF893453	duck	China	JX07	2007	ERQERL
II	XVIII a	355467773	JF966389.1	guinea fowl	Mali	guinea fowl/2007/Mali/ML038/07	2007	RRQKRF
II	I b	374095577	JN653339.1	Muscovy duck	China	M4	2007	GKQGRL
II	VI a	374256150	JN872160.1	pigeon	USA	Pigeon/Minnesota/511296/07	2007	RRKKRF
II	VI b	374256189	JN872173.1	pigeon	USA	Pigeon/New York/44407/1984	2007	RRQKRF
II	VI a	374256238	JN872190.1	pigeon	USA	Pigeon/South Dakota/486839/2007	2007	RRKKRF
II	V b	374256248	JN872194.1	chicken	Honduras	Chicken/Honduras/498109-15/2007	2007	RRQKRF
II	I b	385654403	JQ966078.1	Eurasian teal	South Korea	KR/WB/KU22-1/07	2007	GKQGRL
II	VI g	390609511	JQ039385.1	dove	Nigeria	dove/Nigeria/VRD07-163/2007	2007	RRQKRF
II	XIV b	390609521	JQ039390.1	chicken	Nigeria	chicken/Nigeria/VRD07-233/2007	2007	RRRKRF
II	VI h	390609523	JQ039391.1	pigeon	Nigeria	pigeon/Nigeria/VRD07-231/2007	2007	RRRKRF
II	XVII a	390609527	JQ039393.1	chicken	Nigeria	chicken/Nigeria/VRD07-141/2007	2007	RRQKRF
II	XVII a	390609529	JQ039394.1	chicken	Nigeria	chicken/Nigeria/VRD07-410/2007	2007	RRQKRF
II	I b	406668716	JX401403.1	mallard	South Korea	CBU2249	2007	GKQGRL
II	I b	406668723	JX401404.1	mallard	South Korea	CBU2179	2007	GKQGRL
II	I b	406668730	JX401405.1	mallard	South Korea	CBU2374	2007	GKQGRL
II	I b	425821962	HE972210.1	duck	Luxembourg	APMV-1/duck/Luxembourg/3785/2007	2007	GKQGRL
II	VI a	425821966	HE972212.1	pigeon	Luxemburg	pigeon/Luxembourg/3821-1/2007	2007	RRQKRF
II	VI a	425856248	JX901121.1	pigeon	Belgium	PPMV-1/Belgium/07-04943/2007	2007	RRQKRF
II	VI a	460268466	JX901329.1	pigeon	USA	APMV1/Pigeon/PA/USA/0701/2007	2007	RRKKRF
II	VI a	460268468	JX901330.1	pigeon	USA	APMV1/Pigeon/PA/USA/0702/2007	2007	RRKKRF
II	II	460268470	JX901331.1	pigeon	USA	APMV1/Pigeon/PA/USA/0702.2/2007	2007	GRQGRL
II	VI a	460268472	JX901332.1	pigeon	USA	APMV1/Pigeon/MO/USA/0703/2007	2007	RRKKRF
II	VI a	460268474	JX901333.1	pigeon	USA	APMV1/Pigeon/PA/USA/0704/2007	2007	RRKKRF
II	VI a	460268476	JX901334.1	pigeon	USA	APMV1/Pigeon/PA/USA/0705/2007	2007	RRKKRF
II	VI a	460268478	JX901335.1	pigeon	USA	APMV1/Pigeon/PA/USA/0706/2007	2007	RRKKRF
II	VI a	460268480	JX901336.1	pigeon	USA	APMV1/Pigeon/NC/USA/0707/2007	2007	RRKKRF
II	VI a	460268482	JX901337.1	pigeon	USA	APMV1/Pigeon/CT/USA/0708/2007	2007	RRKKRF
II	VI a	460268484	JX901338.1	pigeon	USA	APMV1/Pigeon/OH/USA/0709/2007	2007	RRKKRF
II	VI a	460268486	JX901339.1	pigeon	USA	APMV1/Pigeon/NJ/USA/0710/2007	2007	RRKKRF
II	VI a	460268488	JX901340.1	pigeon	USA	APMV1/Pigeon/PA/USA/0711/2007	2007	RRKKRF
II	VI f	460268490	JX901341.1	pigeon	USA	APMV1/Pigeon/PA/USA/0712/2007	2007	RRQKRF
II	VI a	460268492	JX901342.1	pigeon	USA	APMV1/Pigeon/MN/USA/0713/2007	2007	RRKKRF
II	II	460268494	JX901343.1	pigeon	USA	APMV1/Pigeon/MN/USA/0713.2/2007	2007	GRQGRL
II	VI a	460268496	JX901344.1	pigeon	USA	APMV1/Pigeon/ME/USA/0714/2007	2007	RRKKRF
II	VI a	460268500	JX901346.1	pigeon	USA	APMV1/Pigeon/PA/USA/0716/2007	2007	RRKKRF
II	VI a	460268502	JX901347.1	pigeon	USA	APMV1/Pigeon/NY/USA/0717/2007	2007	RRKKRF
II	VI a	460268504	JX901348.1	pigeon	USA	APMV1/Pigeon/PA/USA/0718/2007	2007	RRKKRF
II	VI a	460268506	JX901349.1	pigeon	USA	APMV1/Pigeon/MD/USA/0719/2007	2007	RRKKRF
II	VI a	460268508	JX901350.1	pigeon	USA	APMV1/Pigeon/PA/USA/0720/2007	2007	RRKKRF
II	VI a	460268510	JX901351.1	pigeon	USA	APMV1/Pigeon/NJ/USA/0721/2007	2007	RRKKRF
II	VI a	460268512	JX901352.1	pigeon	USA	APMV1/Pigeon/PA/USA/0723/2007	2007	RRKKRF
II	VI a	460268514	JX901353.1	pigeon	USA	APMV1/Pigeon/PA/USA/0724/2007	2007	RRKKRF
II	VI a	460268516	JX901354.1	pigeon	USA	APMV1/Pigeon/PA/USA/0725/2007	2007	RRKKRF
II	VI a	460268518	JX901355.1	pigeon	USA	APMV1/Pigeon/PA/USA/0726/2007	2007	RRKKRF
II	VI a	460268520	JX901356.1	pigeon	USA	APMV1/Pigeon/PA/USA/0727/2007	2007	RRKKRF
II	VI a	460268522	JX901357.1	pigeon	USA	APMV1/Pigeon/PA/USA/0728/2007	2007	RRKKRF
II	VII b	490255696	KC542896.1	chicken	China	Chicken/China/Xinjiang/01/2007	2007	RRQKRF
II	VII d	490255703	KC542897.1	chicken	China	Chicken/China/Tianjin/01/2007	2007	RRQKRF
II	VII d	490255712	KC542898.1	chicken	China	Chicken/China/Tianjin/02/2007	2007	RRQKRF
II	VII h	514236429	AB605247.1	chicken	Bali	NDV/Bali-1/7	2007	RRQKRF
II	XVII b	515794163	HF969128.1		Nigeria	avian/Nigeria/NIE07-216/2007	2007	RRQKRF
II	XVIII a	515794290	HF969179.1	chicken	Ivory Coast	chicken/Ivory Coast/CIV08-026/2007	2007	RRQKRF
II	XVII a	515794305	HF969184.1	chicken	Ivory Coast	chicken/Ivory/Coast/CIV08-103/2007	2007	RRQKRF
II	XVII a	515794308	HF969185.1	chicken	Ivory Coast	chicken/Ivory Coast/CIV08-104/2007	2007	RRQKRF
II	XIV a	515794311	HF969186.1	chicken	Nigeria	chicken/Nigeria/NIE07-125/2007	2007	RRQKRF
II	XVIII b	515794407	HF969218.1	chicken	Ivory Coast	chicken/Ivory Coast/CIV08-042/2007	2007	RRQKRF
I	U	520845562	KC503417.1	red knot	USA	red knot/AK/44308-062/2007	2007	ERQERL
I	U	520845564	KC503418.1	emperor goose	USA	emperor goose/AK/44308-124/2007	2007	ERQERL
I	U	520845566	KC503419.1	emperor goose	USA	emperor goose/AK/44308-126/2007	2007	ERQERL
I	U	520845568	KC503420.1	black brant	USA	black brant/AK/44308-129/2007	2007	ERQERL
I	U	520845570	KC503421.1	black bramt	USA	black brant/AK/44328-651/2007	2007	ERQDRL
II	I b	520845572	KC503422.1	spectacled eider	USA	spectacled eider/AK/44332-723/2007	2007	GKQGRL
I	1c	520845576	KC503424.1	Northern Pintail	USA	northern pintail/AK/44339-630/2007	2007	ERQERL
I	1c	520845580	KC503426.1	Northern Pintail	USA	northern pintail/AK/44339-819/2007	2007	ERQERL
I	1c	520845582	KC503427.1	Northern Pintail	USA	northern pintail/AK/44339-827/2007	2007	ERQERL
I	1c	520845584	KC503428.1	Northern Pintail	USA	northern pintail/AK/44339-832/2007	2007	ERQERL
I	1c	520845586	KC503429.1	Northern Pintail	USA	northern pintail/AK/44339-835/2007	2007	ERQERL
I	1c	520845588	KC503430.1	Northern Pintail	USA	northern pintail/AK/44340-136/2007	2007	ERQERL
I	1c	520845590	KC503431.1	Northern Pintail	USA	northern pintail/AK/44340-141/2007	2007	ERQERL
I	1c	520845592	KC503432.1	northern pintail	USA	northern pintail/AK/44340-143/2007	2007	ERQERL
I	1c	520845594	KC503433.1	Northern Pintail	USA	northern pintail/AK/44340-146/2007	2007	ERQERL
I	1c	520845596	KC503434.1	northern pintail	USA	northern pintail/AK/44340-226/2007	2007	ERQERL
II	I c	520845688	KC503480.1	ruddy shelduck	Russia	ruddyshelduck/Russia/Nikita/535/FFNK7/2007	2007	GKQGRL
II	I b	520845690	KC503481.1	coot	Russia	coot/Russia/Nikita/538/FFNK10/2007	2007	GKQGRL
II	I b	520845692	KC503482.1	slaty backedgull	Russia	slaty-backedgull/Russia/Nikita/539/FFNK11/2007	2007	GKQGRL
I	1c	520845694	KC503483.1	slaty-backed gull	Russia	slaty-backed gull/Russia/Nikita543FFNK15/2007	2007	ERQERL
II	VI h	549436779	HG326602.1	pigeon	Nigeria	pigeon/Nigeria/NIE07-062/2007	2007	RRKKRF
II	VII d	672353389	KJ914673.1	chicken	Ukraine	Chicken/Ivano-Frankivsk/58/2007	2007	RRQKRF
II	VII d	677570089	KJ525706.1	chicken	China	Ch/SD/DZ/2007	2007	RRQKRF
II		222711180	FJ608347	Chicken	China	XD/Shandong/08	2008	GRQGRL
II		259563643	GQ994433	Chicken	China	XD/Shandong/08	2008	GRQGRL
II		268043733	GU143550	Goose	China	Go/CH/HLJ/LL01/08	2008	RRQKRF
II		284019485	GU332657	Cormorant	USA	cormorant/US/498/2008	2008	KRQKRF
II	VII d	209553933	FJ240168	goose	China	Go/CH/HLJ/LL01/08	2008	RRQKRF
II	VII d	213556896	FJ426563	chicken	China	SDWF01	2008	RRQKRF
I	1a	219693155	FJ487637	Duck	China	NDV08-004	2008	EQQERL
II	I b	222136868	FJ600539.1	mule duck	China	FJ0801	2008	GKQGRL
II	II	222136874	FJ600542.1	cherry vally duck	China	HN0801	2008	GRQGRL
II	II	222711174	FJ608344.1	chicken	China	DFF3Q/Beijing/08	2008	GRQGRL
II	VII d	222711176	FJ608345.1	chicken	China	DFZD/Jilin/08	2008	RRQKRF
II	VII d	222711178	FJ608346	chicken	China	DFC3Q/Liaoning/08	2008	RRQKRF
II	VII b	222711182	FJ608348	chicken	China	TCQQ/Tianjin/08	2008	RRQKRF
II	VII d	222711184	FJ608349	chicken	China	LGQQ/Liaoning/08	2008	RRQKRF
II	VII b	222711186	FJ608350	chicken	China	DFGS/Beijing/08	2008	RRQKRF
II	VII d	222711188	FJ608351	chicken	China	YZCQ/Liaoning/08	2008	RRQKRF
II	II	224460724	FJ386392.2	chicken	China	NDV01	2008	RRQKRF
II	II	224460731	FJ386393.2	chicken	China	NDV02	2008	RRQKRF
II	II	224460736	FJ386394.2	chicken	China	NDV03	2008	RRQKRF
II	II	224460742	FJ386395.2	chicken	China	NDV04	2008	RRQKRF
II	II	224500856	FJ386396.5	chicken	China	NDV05	2008	RRQKRF
II	II	253740270	GQ245768.1	chicken	China	XZ-8-08-Ch	2008	GRQGRL
II	VII d	253740296	GQ245781	chicken	China	CZ-8-06-Ch	2008	RRQKRF
II	VII d	253740298	GQ245782	chicken	China	DT-3-08-Ch	2008	RRQKRF
II	VII d	253740302	GQ245784	chicken	China	HA-4-08-Ch	2008	RRQKRF
II	VII d	253740316	GQ245791	chicken	China	SN-5-08-Ch	2008	RRQKRF
II	VII b	253740326	GQ245796	chicken	China	AH-2-08-Ch	2008	RRQKRF
II	VII b	253740330	GQ245798	chicken	China	CZ-10-08-Ch	2008	RRQKRF
II	VII b	253740334	GQ245800	goose	China	JS-18-08-Go	2008	RRKKRF
II	VII b	253740336	GQ245801	pigeon	China	SD-15-08-Pi	2008	RRQKRF
II	VII b	253740338	GQ245802	chicken	China	SN-6-08-Ch	2008	RRQKRF
II	VII b	253740340	GQ245803	chicken	China	SN-19-08-Ch	2008	RRQKRF
II	VII b	253740342	GQ245804	chicken	China	SN-20-08-Ch	2008	RRQKRF
II	VII b	253740344	GQ245805	chicken	China	SY-1-08-Ch	2008	RRQKRF
II	VII b	253740346	GQ245806	chicken	China	XY-11-08-Ch	2008	RRRKRF
II	VII b	253740348	GQ245807	chicken	China	XY-14-08-Ch	2008	RRQKRF
II	VII b	253740354	GQ245810	chicken	China	XZ-7-08-Ch	2008	RRQKRF
II	VII b	253740358	GQ245812	chicken	China	XZ-9-08-Ch	2008	RRQKRF
II	VII b	253740362	GQ245814	chicken	China	XZ-12-08-Ch	2008	RRQKRF
II	VII b	253740364	GQ245815	chicken	China	XZ-13-08-Ch	2008	RRQKRF
II	VII b	253740372	GQ245819.1	chicken	China	ZJ -17-08-Ch	2008	RRQKRF
II	VII d	259221332	GQ849007	laying duck	China	JSDO812	2008	RRQKRF
II	XVII a	259879779	FJ772458.1	chicken	Burkina Faso	2415-361/Burkina/Faso/2008	2008	RRQKRF
II	XVII a	259879781	FJ772463.1	chicken	Burkina Faso	chicken/2415-580/Burkina Faso/2008	2008	RRQKRF
II	XVIII b	259879783	FJ772466	chicken	IvoryCoast	chicken/2601/Ivory Coast/2008	2008	RRQKRF
II	XVII a	259879785	FJ772469.1	chicken	Niger	chicken/2602-348/Niger/2008	2008	RRQKRF
II	XVII a	259879787	FJ772472.1	chicken	Niger	chicken/2602-468/Niger/2008	2008	RRQKRF
II	XVII a	259879789	FJ772475	chicken	Nigeria	chicken/2602-605/Niger/2008	2008	RRQKRF
II	XVII a	259879791	FJ772478.1	chicken	Cameroon	chicken/3490-149/Cameroon/2008	2008	RRQKRF
II	XVII a	259879793	FJ772481	chicken	Niger	chicken/2602-625/Niger/2008	2008	RRQKRF
II	XVII a	259879795	FJ772484.1	chicken	Cameroon	chicken/3490-147/Cameroon/2008	2008	RRQKRF
II	XVII a	259879797	FJ772486.1		Nigeria	avian/3724-6/Nigeria/2008	2008	RRQKRF
II	XIII a	259879799	FJ772491	chicken	Burundi	chicken/4132-12/Burundi/2008	2008	RRQKRF
II	XIII a	259879801	FJ772494	chicken	Burundi	chicken/4132-20/Burundi/2008	2008	RRQKRF
II	VII b	268527808	GU124591	chicken	China (Shangai)	sh09	2008	RRQKRF
II	VII d	269308668	GU166154	chicken	China	ND-XX08	2008	RRQKRF
II	V a	284019481	GU332655	cormorant	USA	cormorant/US/496/2008	2008	KRQKRF
II	V a	284019495	GU332662	cormorant	USA	cormorant/US/503/2008	2008	KRQKRF
II	V a	284019497	GU332663	cormorant	USA	cormorant/US/506/2008	2008	RRQKRF
II	VI a	290775216	GU551934	carrier pigeon	China	carrier-pigeon/Guandong/2008	2008	RRQKRF
II	XIII b	290918489	GU182323	chicken	Pakistan	SPVC/Karachi/NDV/43/2008	2008	RRRKRF
II	VII b	304573470	HM188398.1	duck	China	SDFCH	2008	RRQKRF
II	VII b	304573472	HM188399.1	duck	China	SDWF02	2008	RRQKRF
II	VII b	304573479	HM188400.1	duck	China	SDWF03	2008	RRQKRF
II	VI a	311325053	HM625835.1	duck	China	duck/China/SS/2008	2008	RRQKRF
II	VII d	312201032	HM748945.1	chicken	China	chicken/China/SD2/2008	2008	RRQKRF
II	VII d	312201034	HM748946.1	chicken	China	chicken/China/SD3/2008	2008	RRQKRF
II	VII b	312201036	HM748947.1	chicken	China	chicken/China/SD4/2008	2008	RRQKRF
II	VI a	312201038	HM748948.1	chicken	China	chicken/China/SD5/2008	2008	RRQKRF
II	XI	312285288	HQ266602	chicken	Madagascar	MG/725/08	2008	RRRRRF
II	XI	312285295	HQ266603	chicken	Madagascar	MG/1992/08	2008	RRRRRF
II	XI	312285302	HQ266604	chicken	Madagascar	MG/Meola/08	2008	RRRRRF
II	XI	312285306	HQ266605	chicken	Madagascar	MG/39/4/08	2008	RRRRRF
I	1c	329132458	HQ398777	duck	China	NDV08-037	2008	ERQERL
I	1a	329132460	HQ398778	chicken	China	NDV08-038	2008	EQQERL
I	1c	329132462	HQ398779	duck	China	NDV08-043	2008	ERQERL
I	1c	329132464	HQ398780	duck	China	NDV08-044	2008	ERQERL
I	1c	329132466	HQ398781	duck	China	NDV08-045	2008	ERQERL
I	1c	329132468	HQ398782	duck	China	NDV08-047	2008	ERQERL
I	1c	329132470	HQ398783	duck	China	NDV08-048	2008	ERQERL
I	1c	329132472	HQ398784	duck	China	NDV08-049	2008	ERQERL
I	1c	329132474	HQ398785	duck	China	NDV08-050	2008	ERQERL
I	1c	329132476	HQ398786	duck	China	NDV08-051	2008	ERQERL
I	1c	329132478	HQ398787	duck	China	NDV08-052	2008	ERQERL
I	1c	329291358	HQ412767	duck	China	NDV08-046	2008	ERQERL
II	VII f	341616909	HQ917080.1	goose	China	goose/Guangxi/1/2008	2008	RRQKRF
II	XVII a	355467749	JF966385.1	chicken	Mali	chicken/2008/Mali/ML007/08	2008	RRQKRF
II	XVIII a	355467770	JF966388.1	chicken	Mali	chicken/2008/Mali/ML225/08	2008	RRQKRF
II	XII	365822536	JN800306	chicken	Peru	poultry/Peru/1918-03/2008	2008	RRQKRF
II	VI a	374256156	JN872162.1	rosella	Belgium	Rosella/Belgium/4940/08	2008	RRQKRF
II	VI a	374256168	JN872166.1	dove	Italy	Dove/Italy/VIR 24/2008	2008	RRQKRF
I	1c	374351758	JN942015.1	mallard	USA	Mallard/Ohio/2080-2/2008	2008	ERQERL
II	V b	374351810	JN942045.1	turkey	Belize	Turkey/Belize/4438-4/2008	2008	RRQKRF
II	V a	374351913	JN942097.1	cormorant	USA	Cormorant/Wisconsin/1926/2008	2008	KRQKRF
II	XVIII b	374351925	JN942101.1	finch	EH	Finch/Eastern Hemisphere/1409-12/2008	2008	RRQKRF
II	V a	375874622	JN941991.1	cormorant	USA	Cormorant/Wisconsin/1718/2008	2008	KRQKRF
II	V a	375874626	JN941993.1	pelican	USA	Pelican/Wisconsin/2415-02/2008	2008	KRQKRF
II	VI a	375874629	JN941995.1	pigeon	USA	New York/1989-19/2008	2008	RRQKRF
II	VI a	375874631	JN941996.1	pigeon	USA	Pigeon/Pennsylvania/2062/2008	2008	RRKKRF
II	VI a	375874633	JN941997.1	pigeon	USA	Pigeon/Florida/2181-43/2008	2008	RRQKRF
II	VI a	375874636	JN941999.1	pigeon	USA	Pigeon/Minnesota/77/2008	2008	RRKKRF
II	VI a	375874638	JN942000.1	dove	USA	Dove/Florida/1287/2008	2008	RRKKRF
II	II	375874642	JN942002.1	chicken	Colombia	Chicken/Colombia/2541-05/2008	2008	GRQGRL
II	XIII a	380293660	JQ267584.1	chicken	Iran	chicken/Iran-EMM/2/2008	2008	RRQKRF
II	XIII a	380293662	JQ267585.1	chicken	Iran	chicken/Iran-EMM/1/2008	2008	RRQKRF
II	I b	385654401	JQ966077.1	mallard	South Korea	KR/WB/KU17/08	2008	GKQGRL
II	I b	385654411	JQ966082.1	mallard	South Korea	KR/WB/KU146/08	2008	GKQGRL
II	I b	385654417	JQ966085.1	mallard	South Korea	KR/WB/KU762/08	2008	GKQGRL
II	XIV a	390609513	JQ039386.1	chicken	Nigeria	chicken/Nigeria/VRD08-36/2008	2008	RRQKRF
II	VI h	390609515	JQ039387.1	pigeon	Nigeria	pigeon/Nigeria/VRD08-37BRpe(7-9)/2008	2008	RRRKRF
II	XVI	400530448	JX119193.1	chicken	Dominican Republic	chicken/DominicanRepublic(JuanLopez)/499-31/2008	2008	RRQKRF
II	II	402229751	JX244793.1	pigeon	China	Pigeon/China/93/8	2008	GRQGRL
II	VI e	402229753	JX244794.1	pigeon	China	Pigeon/China/100/08	2008	KRQKRF
II	II	402229755	JX244795.1	pigeon	China	Pigeon/China/101/08	2008	GRQGRL
II	II	402229757	JX244796.1	pigeon	China	Pigeon/China/102/08 (F)	2008	GRQGRL
II	II	402229759	JX244797.1	pigeon	China	Pigeon/China/103/08	2008	GRQGRL
II	VI a	402229761	JX244798.1	pigeon	China	Pigeon/China/104/08	2008	RRQKRF
II	VI a	402229763	JX244799.1	pigeon	China	Pigeon/China/105/08	2008	RRQKRF
II	VI a	402229765	JX244800.1	pigeon	China	Pigeon/China/106/08	2008	RRQKRF
II	VI e	402229767	JX244801.1	pigeon	China	Pigeon/China/107/08	2008	KRQKRF
II	VI e	402229771	JX244803.1	pigeon	China	Pigeon/China/110/08	2008	KRQKRF
II	II	402229773	JX244804.1	pigeon	China	Pigeon/China/111/08	2008	GRQGRL
II	VI e	402229775	JX244805.1	pigeon	China	Pigeon/China/112/08	2008	KRQKRF
II	VII b	402229777	JX244806.1	pigeon	China	Pigeon/China/113/08	2008	RRQKRF
II	II	402229779	JX244807.1	pigeon	China	Pigeon/China/KP/114/08 (F)	2008	GRQGRL
II	I b	402235531	JX193077.1	duck	China	duck/China/Guangxi16/2008	2008	GKQGRL
II	XVI	407907630	JX186997.1	chicken	Dominican Republic	chicken/Dominican/Republic/867/2008	2008	RRQKRF
II	I b	425821968	HE972213.1	mallard	Luxembourg	APMV-1/mallard/Luxembourg/4178/2008	2008	GKQGRL
II	II	460268498	JX901345.1	pigeon	USA	APMV1/Pigeon/MD/USA/0715/2007	2008	GRQGRL
II	VI a	460268524	JX901358.1	pigeon	USA	APMV1/Pigeon/PA/USA/0801/2008	2008	RRKKRF
II	VI a	460268526	JX901359.1	pigeon	USA	APMV1/Pigeon/PA/USA/0802/2008	2008	RRKKRF
II	VI a	460268528	JX901360.1	pigeon	USA	APMV1/Pigeon/PA/USA/0803/2008	2008	RRKKRF
II	VI a	460268530	JX901361.1	pigeon	USA	APMV1/Pigeon/PA/USA/0804/2008	2008	RRKKRF
II	VI a	460268532	JX901362.1	pigeon	USA	APMV1/Pigeon/PA/USA/0805/2008	2008	RRKKRF
II	VI a	460268534	JX901363.1	pigeon	USA	APMV1/Pigeon/PA/USA/0806/2008	2008	RRKNRF
II	VI a	460268536	JX901364.1	pigeon	USA	APMV1/Pigeon/PA/USA/0807/2008	2008	RRKKRF
II	VI a	460268538	JX901365.1	pigeon	USA	APMV1/Pigeon/PA/USA/0808/2008	2008	RRKKRF
II	VI a	460268540	JX901366.1	pigeon	USA	APMV1/Pigeon/PA/USA/0809/2008	2008	RRKKRF
II	VI a	460268542	JX901367.1	pigeon	USA	APMV1/Pigeon/PA/USA/0810/2008	2008	RRKKRF
II	VI a	460268544	JX901368.1	pigeon	USA	APMV1/Pigeon/PA/USA/0811/2008	2008	RRKKRF
II	VI a	460268546	JX901369.1	pigeon	USA	APMV1/Pigeon/NJ/USA/0812/2008	2008	RRKKRF
II	II	460268548	JX901370.1	chicken	USA	APMV1/broiler/PA/USA/0813/2008	2008	GRQGRL
II	II	460268550	JX901371.1	chicken	USA	APMV1/chicken/PA/USA/0814/2008	2008	GRQGRL
II	VII b	490255720	KC542899.1	chicken	China	Chicken/China/Jilin/01/2008	2008	RRQKRF
II	VII d	490255728	KC542900.1	chicken	China	Chicken/China/Liaoning/01/2008	2008	RRQKRF
II	I b	511774840	KC750152.1	duck	China	Duck/CH/GD/SZ-05	2008	GKQGRL
II	VII d	511774844	KC750154.1	duck	China	Duck/CH/GD/JY-08	2008	RRQKRF
II	II	513856672	KC808487.1	oropendola	Mexico	oropendola/Mex(Chiapas)/661-ZM01/2008	2008	GRQGRL
II	II	513856676	KC808489.1	hawk	Mexico	hawk/Mex(Chiapas)/663-ZM03/2008	2008	GRQGRL
II	II	513856678	KC808490.1	yellow-napped parrot	Mexico	yellow-napped_parrot/Mex(Chiapas)/664-ZM04/2008	2008	GRQGRL
II	V c	513856714	KC808508.1	gamefowl	Mexico	gamefowl/Mex/616/2008	2008	RRQKRF
II	V c	513856716	KC808509.1	gamefowl	Mexico	gamefowl/Mex(DF)/619/2008	2008	RRQKRF
II	XVII a	515794167	HF969129.1	chicken	Nigeria	chicken/Nigeria/NIE08-1363/2008	2008	RRQKRF
II	XIV b	515794314	HF969187.1	chicken	Nigeria	chicken/Nigeria/NIE08-0453/2008	2008	RRRKRF
II	XVII a	515794317	HF969188.1	chicken	Nigeria	chicken/Nigeria/NIE08-1365/2008	2008	RRQKRF
I	1c	520845598	KC503435.1	great white-fronted goose	USA	greater white-fronted goose/AK/44398-192/2008	2008	ERQERL
I	1c	520845600	KC503436.1	Northern Pintail	USA	northern pintail/AK/44419-059/2008	2008	ERQERL
I	1c	520845602	KC503437.1	Northern Pintail	USA	northern pintail/AK/44419-141/2008	2008	ERQERL
I	1c	520845604	KC503438.1	Northern Pintail	USA	northern pintail/AK/44420-025/2008	2008	ERQERL
I	1c	520845606	KC503439.1	Northern Pintail	USA	northern pintail/AK/44420-048/2008	2008	ERQERL
I	1c	520845608	KC503440.1	Northern Pintail	USA	northern pintail/AK/44420-067/2008	2008	ERQERL
I	1c	520845610	KC503441.1	northern pintail	USA	northern pintail/AK/44420-074/2008	2008	ERQERL
I	1c	520845612	KC503442.1	Northern Pintail	USA	northern pintail/AK/44420-080/2008	2008	ERQERL
I	1c	520845614	KC503443.1	Northern Pintail	USA	northern pintail/AK/44420-088/2008	2008	ERQERL
I	1c	520845616	KC503444.1	Northern Pintail	USA	northern pintail/AK/44420-127/2008	2008	ERQERL
I	1c	520845618	KC503445.1	northern pintail	USA	northern pintail/AK/44420-150/2008	2008	ERQERL
II	I c	520845686	KC503479.1	redpoll	Russia	redpoll/Russia/Nikita/530/FFNK2/2008	2008	GKQGRL
II	IX	538280836	KC424427.1	peafowl	China	peafowl/China/08	2008	RRQRRF
II	IX	538280838	KC424428.1	whooper swan	China	whooper swan/China/08	2008	RRQRRF
II	IX	538280840	KC424429.1	blackbird	China	blackbird/China/08	2008	RRQRRF
II	IX	538280842	KC424430.1	spotted dove	China	spotted dove/China/08	2008	RRQRRF
II	IX	538280844	KC424431.1	white cheeked starling	China	white-cheeked starling/China/08	2008	RRQRRF
II	I b	549436785	HG326605.1	spur wingedgoose	Nigeria	spur-wingedgoose/Nigeria/NIE08-0121/2008	2008	GKQGRL
II	I b	549436787	HG326606.1	wingedgoose	Nigeria	wingedgoose/Nigeria/NIE08-0124/2008	2008	GKQGRL
II	V c	575397141	KF910963.1	chicken	Mexico	chicken/M08-3313/Mexico/2008	2008	RRQKRF
II	VII d	576095823	KF442615.1	chicken	South Africa	chicken/South Africa/08100426/2008	2008	RRQKRF
II	VII d	641739697	KJ600785.1	chicken	China	Ch/CH/SD/2008/128	2008	RRQKRF
II	VII d	674655324	KJ865717.1	chicken	Colombia	chicken/Colombia/14402-17/2008	2008	RRQKRF
II	VII b	677570002	KJ525677.1	goose	China	Go/GD/GD/2008	2008	RRQKRF
II	VII b	677570005	KJ525678.1	duck	China	Du/SD/GM/2008	2008	RRQKRF
II	VII d	677570008	KJ525679.1	duck	China	Du/SD/DZ/2008	2008	RRQKRF
II	VII b	677570020	KJ525683.1	chicken	China	Ch/SX/SX1/2008	2008	RRQKRF
II	VII b	677570023	KJ525684.1	chicken	China	Ch/SX/SX2/2008	2008	RRQKRF
II	VII b	677570062	KJ525697.1	chicken	China	Ch/SD/LY2/2008	2008	RRQKRF
II	VII b	677570065	KJ525698.1	chicken	China	Ch/SD/LY1/2008	2008	RRQKRF
II	II	677570071	KJ525700.1	chicken	China	Ch/SD/KD5/2008	2008	GRQGRL
II	II	677570074	KJ525701.1	chicken	China	Ch/SD/KD2/2008	2008	GRQGRL
II	VII d	677570077	KJ525702.1	chicken	China	Ch/SD/KD1/2008	2008	RRQKRF
II	VII b	677570101	KJ525710.1	chicken	China	Ch/GD/ND/2008	2008	RRQKRF
II	VII d	677570122	KJ525717.1	chicken	China	Ch/SD/MH/2008	2008	RRQKRF
II	VII b	226597559	FJ882014	chicken	China	SG/Liaoning/2009	2009	RRQKRF
II	VII b	226597561	FJ882015	chicken	China	HG/Beijing/2009	2009	RRQKRF
II	VII d	253769283	GQ255639	goose	China	GPMV-SH	2009	RRQKRF
II	VII b	304573481	HM188401.1	duck	China	SDWF04	2009	RRQKRF
II	VII b	304573483	HM188402.1	duck	China	SDWF05	2009	RRQKRF
II	IX	326908368	HQ317394.1	duck	China	GD09-2	2009	RRQRRF
II	VII b	326908375	HQ317395.1	duck	China	SD09	2009	RRQKRF
I	1b	329132480	HQ398788	duck	China	NDV09-014	2009	ERQERL
I	1b	329132482	HQ398789	chicken	China	NDV09-015	2009	ERQERL
I	1b	329132484	HQ398790	chicken	China	NDV09-016	2009	ERQERL
I	1b	329132486	HQ398791	chicken	China	NDV09-017	2009	ERQERL
I	1b	329132488	HQ398792	chicken	China	NDV09-018	2009	ERQERL
I	1b	329132490	HQ398793	chicken	China	NDV09-019	2009	ERQERL
I	1a	329132492	HQ398794	chicken	China	NDV09-020	2009	EQQGRL
I	1b	329132494	HQ398795	chicken	China	NDV09-022	2009	ERQERL
I	U	329132496	HQ398796	duck	China	NDV09-026	2009	ERQERL
I	U	329132498	HQ398797	duck	China	NDV09-027	2009	ERQERL
I	1a	329132500	HQ398798	chicken	China	NDV09-029	2009	EQQERL
I	1a	329132502	HQ398799	chicken	China	NDV09-031	2009	EQQERL
I	1c	329132504	HQ398800	chicken	China	NDV09-034	2009	ERQERL
I	1a	329132506	HQ398801	duck	China	NDV09-042	2009	EQQERL
I	1a	329132508	HQ398802	chicken	China	NDV09-043	2009	EQQERL
I	1a	329132510	HQ398803	chicken	China	NDV09-044	2009	EQQERL
I	1a	329132512	HQ398804	chicken	China	NDV09-046	2009	EQQERL
I	1a	329132514	HQ398805	chicken	China	NDV09-047	2009	EQQERL
I	1a	329132516	HQ398806	chicken	China	NDV09-048	2009	EQQERL
I	1a	329132518	HQ398807.1	duck	China	NDV09-049	2009	EQQERL
I	1a	329132520	HQ398808	chicken	China	NDV09-051	2009	EQQERL
I	1a	329132522	HQ398809	duck	China	NDV09-052	2009	EQQERL
I	1a	329132524	HQ398810	duck	China	NDV09-053	2009	EQQERL
I	1a	329132526	HQ398811	duck	China	NDV09-054	2009	EQQERL
I	1b	329132528	HQ398812	duck	China	NDV09-055	2009	ERQERL
I	1a	329132530	HQ398813	duck	China	NDV09-056	2009	KQQERL
I	1a	329132532	HQ398814	duck	China	NDV09-057	2009	EQQERL
II	VII b	338856635	HQ717357.1	duck	China	GD09-1	2009	RRQKRF
II	II	347300851	JF795531.1	swine	China	HX01	2009	GRQGRL
II	XVIII a	355467763	JF966387.1	chicken	Mali	chicken/2009/Mali/ML008	2009	RRQKRF
II	VII h	359358681	HQ697256.1	chicken	Indonesia	chicken/Makassar/003/09	2009	RRRKRF
II	VII b	363498050	JN400895.1	duck	China	Duck/China/SD03/2009	2009	RRQKRF
II	VII d	372863957	JQ319052.1	chicken	Venezuela	CK/Venezuela/07-09	2009	RRQKRF
II	I b	374256177	JN872169.1	environment	USA	environment/Pennsylvania/3167/2009	2009	GKQGRL
II	VI a	374256186	JN872172.1	raptor	USA	Raptor/Minnesota/18575-4/2009	2009	RRKKRF
II	VI a	374256194	JN872175.1	pigeon	USA	Pigeon/Minnesota/723/2009	2009	RRKKRF
I	1c	374351740	JN942006.1		USA	New Jersey/32796-2/2009	2009	ERQERL
I	1c	374351742	JN942007.1		USA	Duck/Pennsylvania/33250/2009	2009	ERQERL
I	1c	374351744	JN942008.1	chicken	USA	Poultry/Florida/31670-4/2009	2009	ERQERL
I	1c	374351746	JN942009.1	mallard	USA	Mallard/Connecticut/17847-2/2009	2009	ERQERL
I	1c	374351748	JN942010.1	Northern Pintail	USA	Northern Pintail/Michigan/28171-16/2009	2009	ERQERL
I	1c	374351750	JN942011.1	Raptor	USA	Raptor/Minnesota/18575-1/2009	2009	EQQERL
I	1c	374351752	JN942012.1	mallard	USA	Mallard/Wisconsin/22853/2009	2009	ERQERL
II	II	374351765	JN942019.1		Peru	Avian/Peru/3442-6/2009	2009	GRQKRL
I	1a	375127275	JN688862.1	chicken	China	Ch-JS-09-03	2009	EQQERL
I	1a	375127296	JN688865.1	goose	China	G-JS-09-08	2009	EQQGRL
I	1c	375874614	JN941987.1	Northern Pintail	USA	Northern Pintail/Idaho/19663-2/2009	2009	ERQERL
II	XIII a	380293658	JQ267583.1	chicken	Iran	chicken/Iran-EMM/3/2009	2009	RRQKRF
II	VI e	381191589	JQ290284.1	pigeon	China	P/Anhui/1/09	2009	KRQKRF
II	VI g	381396258	JF824013.1	pigeon	Russia	Pi/Rus/Kemerovo/0267/09	2009	KRQKRF
II	I a	385654405	JQ966079.1	turkey	SouthKorea	KR/Turkey/KU/LBM116/9	2009	GKQGRL
II	I b	385654413	JQ966083.1	wild bird	South Korea	KR/WB/KU164/09	2009	GKQGRL
II	I b	385654415	JQ966084.1	mallard	South Korea	KR/WB/KU628/09	2009	GKQGRL
II	VII d	399222172	JQ697739	---	Malaysia	Malaysia/1041-632/2008	2009	RRQKRF
II	I a	399222174	JQ697740.1		Malaysia	Malaysia/5091-633/2009	2009	GKQGRL
II	I b	402235538	JX193078.1	duck	China	duck/China/Guangxi17/2009	2009	GKQGRL
II	I a	402235545	JX193079.1	duck	China	duck/China/Guangxi/18/2009	2009	GKQGRL
II	II	402235552	JX193080.1	duck	China	duck/China/Guangxi19/2009	2009	GRQGRL
II	I b	440658999	JX518873.1	Meller'sduck	Madagascar	2009/Madagascar/MGA057C	2009	GKQGRL
II	I b	440659001	JX518874.1	red-billed teal	Madagascar	2009/Madagascar/MGA284C	2009	GKQGRL
II	XI	440659003	JX518875.1	chicken	Madagascar	2009_Madagascar_MGBBS	2009	RRRRRF
II	XI	440659017	JX518882.1	chicken	Madagascar	2009_Madagascar_MGMNJ	2009	RRRRRF
II	XIV b	444436772	JX546245.1	chicken	Benin	chicken/Benin/463MT/2009	2009	RRRKRF
II	XVII a	444436776	JX546247.1	chicken	Benin	chicken/Benin/488MT/2009	2009	RRQKRF
II	XVIII b	444436778	JX546248.1	chicken	Togo	chicken/Togo/AKO18/2009	2009	RRRKRF
II	VI a	460268552	JX901372.1	chicken	USA	APMV1/Broiler/PA/USA/0901/2009	2009	RRKKRF
II	VI a	460268554	JX901373.1	pigeon	USA	APMV1/Pigeon/PA/USA/0902/2009	2009	RRKKRF
II	VI a	460268556	JX901374.1	pigeon	USA	APMV1/Pigeon/OH/USA/0903/2009	2009	RRKKRF
II	VI a	460268558	JX901375.1	pigeon	USA	APMV1/Pigeon/PA/USA/0904/2009	2009	RRKKRF
II	VI a	460268560	JX901376.1	pigeon	USA	APMV1/Pigeon/PA/USA/0905/2009	2009	RRKKRF
II	VI a	460268562	JX901377.1	pigeon	USA	APMV1/Pigeon/PA/USA/0906/2009	2009	RRKKRF
II	VII b	490255749	KC542903.1	chicken	China	Chicken/China/Beijing/02/2009	2009	RRQKRF
II	VII b	490255757	KC542904.1	chicken	China	Chicken/China/Shandong/01/2009	2009	RRQKRF
II	VII b	490255764	KC542905.1	chicken	China	Chicken/China/Liaoning/01/2009	2009	RRQKRF
II	VII b	490255808	KC542911.1	chicken	China	Chicken/China/Beijing/01/2012	2009	RRQKRF
II	VII d	511774846	KC750155.1	duck	China	Duck/CH/GD/YF-09	2009	RRQKRF
II	VII b	511774848	KC750156.1	duck	China	Duck/CH/GD/SD-09	2009	RRQKRF
II	I c	513856684	KC808493.1	redlored Amazon parrot	Mexico	red-lored Amazon parrot/Mex(Chiapas)667-ZM07/2009	2009	GKQGRL
II	I c	513856688	KC808495.1	chachalaca	Mexico	chachalaca/Mex(Chiapas)/669-ZM09/2009	2009	GKQGRL
II	I c	513856690	KC808496.1	chachalaca	Mexico	chachalaca/Mex(Chiapas)/670-ZM10/2009	2009	GKQGRL
II	II	513856692	KC808497.1	great egret	Mexico	great_egret/Mex(Chiapas)/671-ZM11/2009	2009	GRQGRL
II	I c	513856694	KC808498.1	highland guan	Mexico	highland_guan/Mex(Chiapas)/674-ZM14/2009	2009	GKQGRL
II	V c	513856718	KC808510.1	scarlet macaw	Mexico	scarlet macaw/Mex(Chiapas)/672-ZM12/2009	2009	RRQKRF
II	V c	513856720	KC808511.1	treeduck	Mexico	tree-duck/Mex(Chiapas)/675-ZM15/2009	2009	RRQKRF
II	V c	513856722	KC808512.1	quail	Mexico	quail/Mex(Mex)/615/2009	2009	RRQKRF
II	II	515794146	HF969123.1	chicken	Cameroon	chicken/Cameroon/CAE08-061/2009	2009	GRQGRL
II	II	515794149	HF969124.1	chicken	Cameroon	chicken/Cameroon/CAE08-078/2009	2009	GRQGRL
II	XVII a	515794169	HF969130.1	guinea fowl	Nigeria	guinea fowl/Nigeria/NIE08-2004/2009	2009	RRQKRF
II	XIV a	515794172	HF969131.1	chicken	Nigeria	chicken/Nigeria/NIE08-2117/2009	2009	RRQKRF
II	XVII a	515794175	HF969132.1	chicken	Nigeria	chicken/Nigeria/NIE08-2149/2009	2009	RRQKRF
II	XIV b	515794178	HF969133.1	chicken	Nigeria	chicken/Nigeria/NIE08-2159/2009	2009	RRRKRF
II	XVII a	515794183	HF969134.1	chicken	Nigeria	chicken/Nigeria/NIE08-2168/2009	2009	RRQKRF
II	XVII a	515794185	HF969135.1	chicken	Nigeria	chicken/Nigeria/NIE08-2187/2009	2009	RRQKRF
II	XIV a	515794189	HF969136.1	chicken	Nigeria	chicken/Nigeria/NIE08-2194/2009	2009	RRQKRF
II	XVII a	515794191	HF969137.1	chicken	Nigeria	chicken/Nigeria/NIE08-2208/2009	2009	RRQKRF
II	XVII a	515794194	HF969138.1	chicken	Nigeria	chicken/Nigeria/NIE08-2224/2009	2009	RRQKRF
II	XIV a	515794199	HF969139.1	chicken	Nigeria	chicken/Nigeria/NIE08-2280/2009	2009	RRQKRF
II	XVII a	515794202	HF969140.1	chicken	Nigeria	chicken/Nigeria/NIE08-2340/2009	2009	RRQKRF
II	XIV b	515794205	HF969141.1	chicken	Nigeria	chicken/Nigeria/NIE08-2359/2009	2009	RRRKRF
II	XIV b	515794208	HF969142.1	chicken	Nigeria	chicken/Nigeria/NIE09-1596/2009	2009	RRQKRF
II	XIV b	515794211	HF969143.1	chicken	Nigeria	chicken/Nigeria/NIE09-1597/2009	2009	RRQKRF
II	XIV a	515794214	HF969144.1	chicken	Nigeria	chicken/Nigeria/NIE09-2009/2009	2009	RRQKRF
II	XIV b	515794218	HF969145.1	chicken	Nigeria	chicken/Nigeria/NIE09-2014/2009	2009	RRRKRF
II	XIV b	515794220	HF969146.1	chicken	Nigeria	chicken/Nigeria/NIE09-2017/2009	2009	RRRKRF
II	XVII a	515794226	HF969148.1	chicken	Nigeria	chicken/Nigeria/NIE09-2034/2009	2009	RRQKRF
II	XIV b	515794228	HF969149.1	chicken	Nigeria	chicken/Nigeria/NIE09-2041/2009	2009	RRRKRF
II	XIV a	515794231	HF969150.1	chicken	Nigeria	chicken/Nigeria/NIE09-2044/2009	2009	RRQKRF
II	XIV b	515794233	HF969151.1	chicken	Nigeria	chicken/Nigeria/NIE09-2053/2009	2009	RRRKRF
II	XVII a	515794235	HF969152.1	chicken	Nigeria	chicken/Nigeria/NIE09-2072/2009	2009	RRQKRF
II	XIV a	515794241	HF969155.1	chicken	Nigeria	chicken/Nigeria/NIE09-2087/2009	2009	RRQKRF
II	XIV b	515794245	HF969157.1	chicken	Nigeria	chicken/Nigeria/NIE09-2166/2009	2009	RRRKRF
II	XIV b	515794287	HF969178.1	chicken	Nigeria	chicken/Nigeria/NIE08-2270/2009	2009	RRRKRF
II	XIV b	515794323	HF969190.1	chicken	Nigeria	chicken/Nigeria/NIE08-2032/2009	2009	RRRKRF
II	XVII a	515794326	HF969191.1	chicken	Nigeria	chicken/Nigeria/NIE08-2042/2009	2009	RRQKRF
II	XVII a	515794329	HF969192.1	chicken	Nigeria	chicken/Nigeria/NIE08-2119/2009	2009	RRQKRF
II	XIV a	515794332	HF969193.1	chicken	Nigeria	chicken/Nigeria/NIE08-2150/2009	2009	RRQKRF
II	XVII b	515794335	HF969194.1	chicken	Nigeria	chicken/Nigeria/NIE08-2199/2009	2009	RRQKRF
II	XVII a	515794338	HF969195.1	chicken	Nigeria	chicken/Nigeria/NIE08-2247/2009	2009	RRQKRF
II	XVII b	515794341	HF969196.1	chicken	Nigeria	chicken/Nigeria/NIE08-2261/2009	2009	RRQKRF
II	XVII a	515794344	HF969197.1	chicken	Nigeria	chicken/Nigeria/NIE08-2267/2009	2009	RRQKRF
II	XIV b	515794347	HF969198.1	chicken	Nigeria	chicken/Nigeria/NIE08-2279/2009	2009	RRRKRF
II	XVII a	515794350	HF969199.1	chicken	Nigeria	chicken/Nigeria/NIE08-2349/2009	2009	RRQKRF
II	XIV a	515794353	HF969200.1	chicken	Nigeria	chicken/Nigeria/NIE08-2362/2009	2009	RRQKRF
II	XIV b	515794359	HF969202.1	chicken	Nigeria	chicken/Nigeria/NIE09-2013/2009	2009	RRRKRF
II	XIV b	515794362	HF969203.1	turkey	Nigeria	turkey/Nigeria/NIE09-2021/2009	2009	RRRKRF
II	XVII a	515794365	HF969204.1	chicken	Nigeria	chicken/Nigeria/NIE09-2028/2009	2009	RRQKRF
II	XIV a	515794368	HF969205.1	turkey	Nigeria	turkey/Nigeria/NIE09-2071/2009	2009	RRQKRF
II	XVII a	515794374	HF969207.1		Nigeria	avian/Nigeria/NIE09-2167/2009	2009	RRQKRF
I	1c	520845578	KC503425.1	American green-winged teal	USA	American green-winged teal/AK/44339-637/2009	2009	ERQERL
I	1c	520845620	KC503446.1	American green-winged teal	USA	American green-winged teal/AK/44493-409/2009	2009	ERQERL
II	I b	520845622	KC503447.1	Amer green-wingedteal	USA	American green-wingedteal/AK/44493-444/2009	2009	GKQGRL
I	1c	520845624	KC503448.1	American green-winged teal	USA	American green-winged teal/AK/44493-503/2009	2009	ERQERL
I	1c	520845626	KC503449.1	American green-winged teal	USA	American green-winged teal/AK/44493-560/2009	2009	ERQERL
I	1c	520845628	KC503450.1	Northern Pintail	USA	northern pintail/AK/44493-701/2009	2009	ERQERL
II	I b	520845630	KC503451.1	northern pintail	USA	northern pintail/AK/44493-704/2009	2009	GKQGRL
II	I b	520845634	KC503453.1	Amer green-wingedteal	USA	American green-wingedteal/AK/44493-716/2009	2009	GKQGRL
I	1c	520845636	KC503454.1	American green-winged teal	USA	American green-winged teal/AK/44493-722/2009	2009	ERQERL
II	I b	520845638	KC503455.1	northern pintail	USA	northern pintail/AK/44493-723/2009	2009	GKQGRL
I	1c	520845640	KC503456.1	American green-winged teal	USA	American green-winged teal/AK/44493-736/2009	2009	ERQERL
I	1c	520845642	KC503457.1	Northern Pintail	USA	northern pintail/AK/44493-737/2009	2009	ERQERL
I	1c	520845644	KC503458.1	northern pintail	USA	northern pintail/AK/44493-741/2009	2009	ERQERL
I	1c	520845646	KC503459.1	Northern Pintail	USA	northern pintail/AK/44493-746/2009	2009	ERQERL
I	1c	520845648	KC503460.1	American green-winged teal	USA	American green-winged teal/AK/44493-751/2009	2009	ERQERL
I	1c	520845650	KC503461.1	Northern Pintail	USA	northern pintail/AK/44493-762/2009	2009	ERQERL
I	1c	520845652	KC503462.1	Northern Pintail	USA	northern pintail/AK/44493-765/2009	2009	ERQERL
I	1c	520845654	KC503463.1	Northern Pintail	USA	northern pintail/AK/44493-773/2009	2009	ERQERL
I	1c	520845656	KC503464.1	Northern Pintail	USA	northern pintail/AK/44493-779/2009	2009	ERQERL
II	I b	520845658	KC503465.1	northern pintail	USA	northern pintail/AK/44493-793/2009	2009	GKQGRL
II	I b	520845662	KC503467.1	northern pintail	USA	northern pintail/AK/44493-801/2009	2009	GKQGRL
I	1c	520845664	KC503468.1	Northern Pintail	USA	northern pintail/AK/44493-828/2009	2009	ERQERL
II	I b	520845666	KC503469.1	northern pintail	USA	northern pintail/AK/44493-830/2009	2009	GKQGRL
I	1c	520845668	KC503470.1	Northern Pintail	USA	northern pintail/AK/44493-865/2009	2009	ERQERL
II	I b	520845670	KC503471.1	american green-winged teal	USA	American green-winged teal/AK/44493-893/2009	2009	GKQGRL
I	1c	520845672	KC503472.1	Northern Pintail	USA	northern pintail/AK/44494-659/2009	2009	ERQERL
I	1c	520845674	KC503473.1	Northern Pintail	USA	northern pintail/AK/44494-669/2009	2009	ERQERL
I	1c	520845676	KC503474.1	Northern Pintail	USA	northern pintail/AK/44494-738/2009	2009	ERQERL
I	1c	520845678	KC503475.1	American green-winged teal	USA	American green-winged teal/AK/44494-794/2009	2009	ERQERL
II	I c	520845680	KC503476.1	northern pintail	USA	northern pintail/AK/44500-136/2009	2009	ERQGRL
II	I c	520845684	KC503478.1	slaty-backedgull	Japan	slaty-backedgull/Japan/9KS-0098/2009	2009	GKQGRL
I	1c	537430965	KF055275.1	duck	China	strain Ch/D10	2009	ERQERL
I	1c	537430968	KF055276.1	duck	China	strain Ch/D58	2009	ERQERL
II	XVII a	540355534	KC568204.1	pigeon	Nigeria	NG-688/KT.MSH.15C	2009	RRQKRF
II	XIV b	540355536	KC568205.1	guinea fowl	Nigeria	NG-705/KD.TW.7C	2009	RRQKRF
II	XIV b	540355538	KC568206.1	guinea fowl	Nigeria	NG-706/JG.KZ.14T	2009	RRRKRF
II	XVII a	540355542	KC568208.1	chicken	Nigeria	NG-710/GM.PLBM.10-12T	2009	RRQKRF
II	XIV b	540355544	KC568209.1	chicken	Nigeria	NG-720/KD.TW.03T	2009	RRQKRF
II	VI h	549436781	HG326603.1	pigeon	Nigeria	pigeon/Nigeria/NIE07-063/2007	2009	RRKKRF
I	1c	557680878	AB871656.1	duck	Japan	duck/Tottori/453/2009	2009	ERQERL
I	1c	557680881	AB871657.1	duck	Japan	duck/Tottori/481/2009	2009	ERQERL
II	I b	573972458	KF851269.1	teal	Ukraine	Teal/Krasnooskilsky/5-11/2009	2009	GKQGRL
II	VII d	578004053	KF792023.1	turkey	Israel	Turkey/Re-Israel/2009/832 497	2009	RRQKRF
II	VII b	619727344	KJ450977.1	chicken	China	chicken/Jiangxi/07/2009	2009	RRQKRF
II	VII b	641739704	KJ600786.1	duck	China	Du/CH/SD/2009/134	2009	RRQKRF
II	VII d	674655278	KJ865694.1	chicken	Colombia	chicken/Colombia/1326-13207/2009	2009	RRQKRF
II	XII	674655280	KJ865695.1	chicken	Colombia	chicken/Colombia/1326-13285/2009	2009	RRQKRF
II	XII	674655282	KJ865696.1	chicken	Colombia	chicken/Colombia/1326-13286/2009	2009	RRQKRF
II	I a	674655284	KJ865697.1	chicken	Colombia	chicken/Colombia/1326-13409/2009	2009	GKQGRL
II	II	674655286	KJ865698.1	chicken	Colombia	chicken/Colombia/1326-13433/2009	2009	GRQGRL
II	VII d	674655288	KJ865699.1	chicken	Colombia	chicken/Colombia/1326-13563/2009	2009	RRQKRF
II	VII d	674655290	KJ865700.1	chicken	Colombia	chicken/Colombia/1326-13919/2009	2009	RRQKRF
II	VII d	674655292	KJ865701.1	chicken	Colombia	chicken/Colombia/1326-14301/2009	2009	RRQKRF
II	VII d	674655294	KJ865702.1	chicken	Colombia	chicken/Colombia/1326-14322/2009	2009	RRQKRF
II	I a	674655296	KJ865703.1	chicken	Colombia	chicken/Colombia/1326-14475/2009	2009	GKQGRL
II	I a	674655298	KJ865704.1	chicken	Colombia	chicken/Colombia/1326-14493/2009	2009	GKQGRL
II	I a	674655300	KJ865705.1	chicken	Colombia	chicken/Colombia/1326-14553/2009	2009	GKQGRL
II	VII d	674655302	KJ865706.1	fighting rooster	Colombia	fighting rooster/Colombia/2077-26/2009	2009	RRQKRF
II	II	674655306	KJ865708.1	chicken	Colombia	chicken/Colombia/2541-05/2009	2009	GRQGRL
II	VII d	674655316	KJ865713.1	chicken	Colombia	chicken/Colombia/5728-17/2009	2009	RRQKRF
II	II	674655318	KJ865714.1	chicken	Colombia	chicken/Colombia/8080-18/2009	2009	GRQGRL
II	VII d	674655320	KJ865715.1	chicken	Colombia	chicken/Colombia/12129-14/2009	2009	RRQKRF
II	II	674655322	KJ865716.1	chicken	Colombia	chicken/Colombia/12196-07/2009	2009	GRQGRL
II	VII d	677570011	KJ525680.1	duck	China	Du/SD/LY/2009	2009	RRQKRF
II	VII b	677570032	KJ525687.1	chicken	China	Ch/SD/XT/2009	2009	RRQKRF
II	VII b	677570119	KJ525716.1	chicken	China	Ch/SD/MH/2009	2009	RRQKRF
II	VII b	677570125	KJ525718.1	chicken	China	Ch/SD/CQ/2009	2009	RRQKRF
II	I a	827520771	KR338979.1	chicken	China	chicken/China/SD0901/2009	2009	GKQGRL
II			JQ697743	Chicken	Mexico	Chicken/MX/NC02-634/2010	2010	RRQKRF
II			JQ697744	Chicken	Mexico	Chicken/MX/NC04-635/2010	2010	RRQKRF
I	1c	307601279	HQ008337	duck	China	JS10	2010	ERQERL
I	1b	329132534	HQ997378	duck	China	NDV10-005	2010	ERQERL
I	1b	329132536	HQ997379	duck	China	NDV10-006	2010	ERQERL
I	1a	329132538	HQ997380	duck	China	NDV10-011	2010	EQQERL
I	1a	329132540	HQ997381	duck	China	NDV10-012	2010	EQQERL
I	1b	329132542	HQ997382	chicken	China	NDV10-059	2010	ERQERL
I	1b	329132544	HQ997383	duck	China	NDV10-060	2010	ERQERL
I	1b	329132546	HQ997384	duck	China	NDV10-061	2010	ERQERL
I	1b	329132548	HQ997385	duck	China	NDV10-062	2010	ERQERL
I	1b	329132550	HQ997386	chicken	China	NDV10-063	2010	ERQERL
I	1a	329132552	HQ997387	chicken	China	NDV10-064	2010	EQQGRL
I	1a	329132554	HQ997388	chicken	China	NDV10-067	2010	EQQERL
I	1b	329132556	HQ997389	chicken	China	NDV10-069	2010	ERQERL
I	1b	329132558	HQ997390	chicken	China	NDV10-072	2010	ERQERL
I	1b	329132560	HQ997391	chicken	China	NDV10-079	2010	ERQERL
I	1b	329132562	HQ997392	chicken	China	NDV10-083	2010	ERQERL
I	1b	329132564	HQ997393	chicken	China	NDV10-084	2010	ERQERL
I	1b	329132566	HQ997394	chicken	China	NDV10-085	2010	ERQERL
I	1a	329132568	HQ997395	chicken	China	NDV10-087	2010	EQQERL
I	1a	329132570	HQ997396	chicken	China	NDV10-088	2010	EQQERL
I	1a	329132572	HQ997397	chicken	China	NDV10-089	2010	EQQERL
I	1b	329132574	HQ997398	chicken	China	NDV10-090	2010	ERQERL
II	II	339646633	JN032760.1	swine	China	XinY	2010	GRQGRL
II	VI a	349592331	JF713701.1	pigeon	China	SD10	2010	RRQKRF
II	VI i	349601982	JN638236.1	dove	Italy	DOVE/IT/10RS6171/7154VIR/2010	2010	RRQKRF
II	VII b	358628176	JQ013879.1	duck	China	JS-01-10-Dk	2010	RRQKRF
II	VII i	359358667	HQ697254.1	chicken	Indonesia	chicken/Banjarmasin/010/10	2010	RRQKRF
II	VII h	359358674	HQ697255.1	chicken	Indonesia	chicken/Sukorejo/019/10	2010	RRRKRF
II	VII i	359358684	HQ697257.1	chicken	Indonesia	chicken/Gianyar/013/10	2010	RRQKRF
II	VII h	359358696	HQ697261.1	chicken	Bali	chicken/bali/020/10	2010	RRRKRF
II	VII b	363498064	JN400897.1	chicken	China	Chichen/China/SDLY01/2010	2010	RRQKRF
II	XIII b	371670832	JN682184.1	chicken	Pakistan	chicken/BYP/Lahore/2010	2010	RRQKRF
II	XIII b	371670836	JN682186.1	chicken	Pakistan	chicken/CP/Islamabad1/2010	2010	RRQKRF
II	XIII b	371670838	JN682187.1	chicken	Pakistan	chicken/BYP/Rawalpindi/2010	2010	RRQKRF
II	XIII b	371670840	JN682188.1	chicken	Pakistan	chicken/CP/Attock/2010	2010	RKQKRF
II	XIII b	371670842	JN682189.1	chicken	Pakistan	chicken/CP/Rawalpindi2/2010	2010	RRQKRF
II	XIII b	371670844	JN682190.1	chicken	Pakistan	chicken/CP/Islamabad2/2010	2010	RRQKRF
II	XIII b	371670846	JN682191.1	chicken	Pakistan	chicken/CP/Islamabad3/2010	2010	RRQKRF
II	XIII b	371670891	JN682211.1	chicken	Pakistan	chicken/CP/Pakistan/2010	2010	RRQKRF
II	XII	373838901	JN627507	goose	China	Goose/China-GD/1003/2010	2010	RRQKRF
II	XVIII a	374256141	JN872157.1	Green wood hoope	EH	Green Wood Hoope/Eastern Hemisphere/5801-22/10	2010	RRQKRF
II	VI a	374256180	JN872170.1	pigeon	USA	Pigeon/Texas/5254-12/2010	2010	RRKKRF
II	X	374256183	JN872171.1	turkey	USA	Turkey/Minnesota/17531-3/2010	2010	RKQGRF
II	VI a	374256191	JN872174.1	environment	USA	environment/New Jersey/9564/2010	2010	RRKKRF
I	1c	374351736	JN942004.1		USA	New Jersey/13890-2/2010	2010	ERQERL
I	1c	374351738	JN942005.1	Muscovy duck	USA	Muscovy Duck/Pennsylvania/10145/2010	2010	ERQERL
I	1a	375127289	JN688864.1	duck	China	D-AH-10-02	2010	EQQERL
II	XIII a	380293656	JQ267582.1	chicken	Iran	chicken/Iran-EMM/4/2010	2010	RRRKRF
II	I a	385654407	JQ966080.1	pheasant	SouthKorea	KR/Pheasant/KU/LBM139/10	2010	GKQGRL
II	I a	385654409	JQ966081.1	duck	SouthKorea	KR/DK/KU/LBM141/10	2010	GKQGRL
II	V a	387860537	JN255774	double-crested cormorant	USA	Double-crested cormorant/US(MA)/650/2010	2010	KRQKRF
II	V a	387860539	JN255775	double-crested cormorant	USA	Double-crested cormorant/US(MA)/651/2010	2010	KRQKRF
II	V a	387860543	JN255777	Great Cormorant	USA	Great cormorant/US(HN)/654/2010	2010	KRQKRF
II	V a	387860545	JN255778	great black-backed gull	USA	great black-backed gull/US(MD)/655/2010	2010	KRQKRF
II	V a	387860547	JN255779.1	herring gull	USA	herring gull/US(MD)/656/2010	2010	KRQKRF
II	V a	387860551	JN255781.1	double-crested cormorant	USA	double-crested cormorant/US(ME)/658/2010	2010	KRQKRF
II	V a	387860553	JN255782.1	double-crested cormorant	USA	double-crested cormorant/US(ME)/659/2010	2010	KRQKRF
II	V a	387860557	JN255784	double-crested cormorant	USA	Double-crested cormorant/US(MN)/648/2010	2010	KRQKRF
II	V a	387860559	JN255785	double-crested cormorant	USA	Double-crested cormorant/US(HN)/652/2010	2010	KRQKRF
II	V c	399222180	JQ697743	chicken	Mexico	Chicken/MX/NC02-634/2010	2010	RRQKRF
II	V c	399222182	JQ697744	chicken	Mexico	Chicken/MX/NC04-635/2010	2010	RRQKRF
II	VII b	402235524	JX193076.1	chicken	China	chicken/China/Guangxi15/2010	2010	RRQKRF
II	I b	402235559	JX193081.1	duck	China	duck/China/Guangxi20/2010	2010	GKQGRL
II	II	402235566	JX193082.1	duck	China	duck/China/Guangxi21/2010	2010	GRQGRL
II	I b	402235573	JX193083.1	duck	China	duck/China/Guangxi22/2010	2010	GKQGRL
I	1c	406362925	JX844030.1	mallard	Finland	mallard/Finland/9147/2010	2010	ERQERL
II	VI a	409121465	JX486551.1	pigeon	China	pi/CH/LJL/100605	2010	RRQKRF
II	VII d	409898420	JX519467.1	chicken	China	chicken/China/JSX1/2010	2010	RRQKRF
II	V d	410031791	JQ217418.1	chicken	Kenya	A89	2010	RRQKRF
II	V a	411018694	JN941988.2	cormorant	USA	Cormorant/Florida/66638/2010	2010	KRQKRF
II	V c	425876846	JX974435.1	chicken	Mexico	NDV1/10	2010	RRQKRF
II	XI	440659005	JX518876.1	chicken	Madagascar	2010_Madagascar_MGF003C	2010	RRRRRF
II	XI	440659009	JX518878.1	chicken	Madagascar	2010_Madagascar_MGF082T	2010	RRRRRF
II	XI	440659011	JX518879.1	chicken	Madagascar	2010_Madagascar_MGF120T	2010	RRRRRF
II	XI	440659013	JX518880.1	duck	Madagascar	2010_Madagascar_MGF166	2010	RRRRRF
II	XI	440659015	JX518881.1	chicken	Madagascar	2010_Madagascar_MGF192C	2010	RRRRRF
II	XVIII a	440659023	JX518885.1	chicken	Mali	2010/Mali/ML57051T	2010	RRQKRF
II	XVIII b	440659025	JX518886.1	chicken	Mali	2010/Mali/ML57072T	2010	RRQKRF
II	V a	444303652	KC130083.1	cormorant	USA	Cormorant/Delaware/39840-2/2010	2010	KRQKRF
II	II	459938245	KC292513.1	chicken	China	F5	2010	GRQGRL
II	VII d	459938247	KC292514.1	chicken	China	F72	2010	RRQKRF
II	II	459938249	KC292515.1	chicken	China	F74	2010	GRQGRL
II	VII d	459938253	KC292517.1	chicken	China	FH2	2010	RRQKRF
II	VII b	459938257	KC292519.1	chicken	China	F17	2010	RRQKRF
II	II	459938259	KC292520.1	chicken	China	F20	2010	GRQGRL
II	XII	461957525	KC551967.1	goose	China	goose/Guangdong/2010	2010	RRQKRF
II	XIII b	482879103	JX436344.1	chicken	Pakistan	chicken/MM14/Lahore	2010	RRQKRF
II	VII b	490255771	KC542906.1	chicken	China	Chicken/China/Hebei/01/2010	2010	RRQKRF
II	VII b	490255778	KC542907.1	chicken	China	Chicken/China/Shandong/02/2010	2010	RRQKRF
II	VII b	511774850	KC750157.1	duck	China	Duck/CH/GD/SS-10	2010	RRQKRF
II	IX	511774852	KC750158.1	duck	China	Duck/CH/GD/NH-10	2010	RRQRRF
II	I b	520845550	KC503411.1	northern pintail	Japan	northernpintail/Japan/10EY0020/2010	2010	GKQGRL
I	1c	520845552	KC503412.1	duck	Japan	Anas sp/Japan/10UO0343/2010	2010	ERQERL
II	I b	520845554	KC503413.1	duck	Japan	Anassp/Japan/10UO0501/2010	2010	GKQGRL
II	I b	520845558	KC503415.1	Anas sp	Japan	Anas sp/Japan/10UO0527/2010	2010	GKQGRL
II	I b	520845560	KC503416.1	Anas sp	Japan	Anas sp/Japan/10UO0529/2010	2010	GKQGRL
II	XIII a	607345202	KJ577585.1	chicken	India	Chicken/Bareilly/01/10	2010	RRQKRF
II	XIII b	616914917	KF113338.1	chicken	Pakistan	chicken/Pak/University Diagnostic Lab./12/2010	2010	RRRKRF
II	VII d	619727348	KJ450979.1	chicken	China	chicken/ShanDong/024/2010	2010	RRQKRF
II	VII b	635377475	KF306265.1	wildfowl	China	SF2	2010	RRQKRF
II	VII b	655361102	KJ607170.1	quail	China	qu/CH/LJS/101107	2010	RRPKRF
II	VII d	674655304	KJ865707.1	chicken	Colombia	chicken/Colombia/2420-06/2010	2010	RRQKRF
II	II	674655308	KJ865709.1	chicken	Colombia	chicken/Colombia/3951-10/2010	2010	GRQGRL
II	II	674655310	KJ865710.1	environment	Colombia	environmental/Colombia/4061-00/2010	2010	GRQGRL
II	I a	674655312	KJ865711.1	chicken	Colombia	chicken/Colombia/4677-23/2010	2010	GKQGRL
II	II	674655314	KJ865712.1	chicken	Colombia	chicken/Colombia/4707-00/2010	2010	GRQGRL
II	VI a	677569987	KJ525672.1	pigeon	China	Pi/SD/JN/2010	2010	RRQKRF
II	VII b	677570029	KJ525686.1	chicken	China	Ch/SD/YS/2010	2010	RRQKRF
II	VII b	677570098	KJ525709.1	chicken	China	Ch/SD/BD/2010	2010	RRQKRF
II	VII e	726969619	KM408752.1	goose	China	MHK-1	2010	RRQKRF
II		373838897	JN627505	Goose	China	Goose/China-GD/17/2011	2011	RRQKRF
II		373838899	JN627506	Goose	China	Goose/China-GD/20/2011	2011	RRQKRF
II	VI i	349601978	JN638234.1	dove	Italy	DOVE/IT/11RS98/102VIR/2011	2011	RRQKRF
II	VI i	349601980	JN638235	dove	Italy	NDV/DOVE/IT/11RS100_104VIR/2011	2011	RRQKRF
II	VII b	358628128	JQ013855.1	chicken	China	JS-01-11-Ch	2011	RRQKRF
II	VII b	358628130	JQ013856.1	chicken	China	JS-02-11-Ch	2011	RRQKRF
II	VII b	358628132	JQ013857.1	chicken	China	JS-03-11-Ch	2011	RRQKRF
II	VII b	358628134	JQ013858.1	chicken	China	JS-04-11-Ch	2011	RRQKRF
II	VII b	358628136	JQ013859.1	chicken	China	JS-05-11-Ch	2011	RRQKRF
II	VII b	358628138	JQ013860.1	chicken	China	JS-06-11-Ch	2011	RRQKRF
II	VII d	358628140	JQ013861.1	chicken	China	JS-07-11-Ch	2011	RRQKRF
II	VII d	358628142	JQ013862.1	goose	China	JS-08-11-Go	2011	RRQKRF
II	VII b	358628144	JQ013863.1	chicken	China	JS-09-11-Ch	2011	RRQKRF
II	VII d	358628146	JQ013864.1	chicken	China	JS-10-11-Ch	2011	RRQKRF
II	VII b	358628148	JQ013865.1	chicken	China	JS-11-11-Ch	2011	RRQKRF
II	VII b	358628150	JQ013866.1	chicken	China	JS-12-11-Ch	2011	RRQKRF
II	VII b	358628152	JQ013867.1	chicken	China	JS-13-11-Ch	2011	RRQKRF
II	VII b	358628154	JQ013868.1	chicken	China	JS-14-11-Ch	2011	RRQKRF
II	VII b	358628156	JQ013869.1	chicken	China	JS-15-11-Ch	2011	RRQKRF
II	VII b	358628158	JQ013870.1	chicken	China	JS-16-11-Ch	2011	RRQKRF
II	VII b	358628160	JQ013871.1	chicken	China	JS-17-11-Ch	2011	RRQKRF
II	II	358628162	JQ013872.1	chicken	China	JS/18/11/Ch	2011	GRQGRL
II	VII b	358628164	JQ013873.1	chicken	China	JS-19-11-Ch	2011	RRQKRF
II	VII b	358628166	JQ013874.1	chicken	China	JS-20-11-Ch	2011	RRQKRF
II	VII b	358628170	JQ013876.1	chicken	China	JS-22-11-Ch	2011	RRQKRF
II	VII b	358628172	JQ013877.1	chicken	China	SD-01-11-Ch	2011	RRQKRF
II	VII b	358628174	JQ013878.1	chicken	China	SD-02-11-Ch	2011	RRQKRF
II	VII d	363498057	JN400896.1	chicken	China	Chichen/China/SDSG01/2011	2011	RRQKRF
II	VII b	363498071	JQ015295.1	chicken	China	Chicken/China/SDWF07/2011	2011	RRQKRF
II	VII b	363498078	JQ015296.1	chicken	China	Chicken/China/SD04/2011	2011	RRQKRF
II	VII b	363498085	JQ015297.1	chicken	China	Chicken/China/SDYT03/2011	2011	RRQKRF
II	I a	372001702	JQ029740.1	duck	China	duck/China/SDFC07/2011	2011	GKQGRL
II	XII	373838895	JN627504	goose	China	Goose/China-GD/12/2011	2011	RRQKRF
II	XII	373838903	JN627508	goose	China	Goose/China-GD/450/2011	2011	RRQKRF
II	VI a	374393981	JQ268609.1	pigeon	China	Miangyang12505	2011	RRQKRF
II	XIII a	380293650	JQ267579.1	chicken	Iran	chicken/Iran-EMM/7/2011	2011	RRRKRF
II	XIII a	380293652	JQ267580.1	chicken	Iran	chicken/Iran-EMM/6/2011	2011	RRRKRF
II	XIII a	380293654	JQ267581.1	chicken	Iran	chicken/Iran-EMM/5/2011	2011	RRQKRF
II	XIII b	385863476	JQ517285.1	chicken	Pakistan	chicken/Pakistan/UDL8/2011	2011	RRQKRF
II	VI a	395406492	JQ979176.1	pigeon	China	pigeon/China/SDLC/2011	2011	RRQKRF
II	VI a	395406499	JQ993431.1	pigeon	China	pigeon/China/SDS/2011	2011	RRQKRF
II	VII h	402235510	JX193074.1	egret	China	egret/China/Guangxi/2011	2011	RRRKRF
II	II	406822416	JX482548.1	seafowl	China	H1	2011	GRQGRL
II	II	406822418	JX482549.1	seafowl	China	H5	2011	GRQGRL
II	VII b	406822420	JX482550.1	seafowl	China	H12	2011	RRQKRF
II	II	406822422	JX482551.1	seafowl	China	H37	2011	GRQGRL
II	VI a	409121410	JX486550.1	pigeon	China	pi/CH/LGD/110208	2011	RRQKRF
II	VI a	409121491	JX486552.1	pigeon	China	CH/LLN/110713	2011	RRQKRF
II	VI a	409121498	JX486553.1	pigeon	China	CH/LHLJ/110813	2011	RRQKRF
II	VI a	409121519	JX486554.1	pigeon	China	CH/LHLJ/110822	2011	RRQKRF
II	VI a	409121527	JX486555.1	pigeon	China	CH/LGD/110945	2011	RRQKRF
II	VI a	425856255	JX901122.1	pigeon	Belgium	PPMV-1/Belgium/11-07574/2011	2011	RRQKRF
II	VI a	425856262	JX901123.1	pigeon	Belgium	PPMV-1/Belgium/11-08304/2011	2011	RRQKRF
II	VI a	425856269	JX901124.1	pigeon	Belgium	PPMV-1/Belgium/11-09620/2011	2011	RRQKRF
II	VII i	426273158	JX854452.1	pheasant	Pakistan	Pheasant/MM20/Pakistan/2011	2011	RRQKRF
II	XI	440659007	JX518877.1	chicken	Madagascar	2011_Madagascar_MGF015C	2011	RRRRRF
II	XI	440659019	JX518883.1	chicken	Madagascar	2011_Madagascar_MGS1130T	2011	RRRRRF
II	XI	440659021	JX518884.1	chicken	Madagascar	2011_Madagascar_MGS1595T	2011	RRRRRF
II	VII d	453056494	KC461214.1	chicken	China	chicken/TC/9/2011	2011	RRQKRF
II	VI	456371620	KC205475.1	chicken	Ethiopia	2011/Ethiopia/ETH10065	2011	RRQKRF
II	VI	456371623	KC205476.1	chicken	Ethiopia	2011/Ethiopia/ETH/10073	2011	RRRKRF
II	VI	456371626	KC205477.1	chicken	Ethiopia	2011/Ethiopia/ETH8755	2011	RRQKRF
II	VI	456371629	KC205478.1	chicken	Ethiopia	2011/Ethiopia/ETHAN01	2011	RRQKRF
II	VI	456371632	KC205479.1	chicken	Ethiopia	2011/Ethiopia/ETHMG1C	2011	RRHKRF
II	II	459938251	KC292516.1	chicken	China	F75	2011	GRQGRL
II	VII b	481245676	KC484655.1	chicken	Israel	chicken/Israel/998/2011	2011	RRQKRF
II	XIII b	482879097	JX436341.1	chicken	Pakistan	chicken/MM15/Sheikhupura	2011	RRQKRF
II	VII b	490255785	KC542908.1	chicken	China	Chicken/China/Shandong/01/2011	2011	RRQKRF
II	VII b	490255793	KC542909.1	chicken	China	Chicken/China/Shandong/02/2011	2011	RRQKRF
II	VII b	490255801	KC542910.1	chicken	China	Chicken/China/Hebei/01/2011	2011	RRQKRF
II	IX	510032472	KC920893.1	duck	China	duck/China/Guangxi19/2011	2011	RRQRRF
II	I b	514388906	KC894391.1	mallard	China	mallard/Jilin/2011	2011	GKQGRL
II	II	515794251	HF969160.1	chicken	Cameroon	chicken/Cameroon/CAE11-68/2011	2011	GRQGRL
II	XIV b	515794253	HF969161.1	chicken	Nigeria	chicken/Nigeria/NIE10-024/2011	2011	RRRKRF
II	XIV b	515794255	HF969162.1	chicken	Nigeria	chicken/Nigeria/NIE10-032/2011	2011	RRRKRF
II	XIV b	515794257	HF969163.1	chicken	Nigeria	chicken/Nigeria/NIE10-034/2011	2011	RRQKRF
II	XIV b	515794259	HF969164.1	chicken	Nigeria	chicken/Nigeria/NIE10-041/2011	2011	RRRKRF
II	XIV b	515794261	HF969165.1	chicken	Nigeria	chicken/Nigeria/NIE10-043/2011	2011	RRRKRF
II	XIV b	515794263	HF969166.1	chicken	Nigeria	chicken/Nigeria/NIE10-076/2011	2011	RRRKRF
II	XIV a	515794265	HF969167.1	turkey	Nigeria	turkey/Nigeria/NIE10-082/2011	2011	RRQKRF
II	XVII a	515794267	HF969168.1	chicken	Nigeria	chicken/Nigeria/NIE10-124/2011	2011	RRRKRF
II	XIV b	515794269	HF969169.1	chicken	Nigeria	chicken/Nigeria/NIE10-150/2011	2011	RRRKRF
II	XIV b	515794271	HF969170.1	chicken	Nigeria	chicken/Nigeria/NIE10-160/2011	2011	RRRKRF
II	XVII b	515794273	HF969171.1	chicken	Nigeria	chicken/Nigeria/NIE10-182/2011	2011	RRQKRF
II	XIV b	515794275	HF969172.1	chicken	Nigeria	chicken/Nigeria/NIE10-258/2011	2011	RRQKRF
II	XIV b	515794277	HF969173.1	chicken	Nigeria	chicken/Nigeria/NIE10-302/2011	2011	RRRKRF
II	XVII a	515794279	HF969174.1	chicken	Nigeria	chicken/Nigeria/NIE10-304/2011	2011	RRRKRF
II	XVII a	515794281	HF969175.1	chicken	Nigeria	chicken/Nigeria/NIE10-306/2011	2011	RRRKRF
II	XVII a	515794283	HF969176.1	chicken	Nigeria	chicken/Nigeria/NIE10-310/2011	2011	RRRKRF
II	XIV b	515794285	HF969177.1	chicken	Nigeria	chicken/Nigeria/NIE10-409/2011	2011	RRRKRF
II	XVII a	515794380	HF969209.1	chicken	Nigeria	chicken/Nigeria/NIE10-123/2011	2011	RRRKRF
II	XIV b	515794383	HF969210.1	chicken	Nigeria	chicken/Nigeria/NIE10-139/2011	2011	RRQKRF
II	XIV b	515794386	HF969211.1	chicken	Nigeria	chicken/Nigeria/NIE10-263/2011	2011	RRRKRF
II	XIV b	515794389	HF969212.1	chicken	Nigeria	chicken/Nigeria/NIE10-318/2011	2011	RRRKRF
II	XIV b	515794392	HF969213.1	chicken	Nigeria	chicken/Nigeria/NIE10-325/2011	2011	RRQKRF
II	XIV b	515794395	HF969214.1	chicken	Nigeria	chicken/Nigeria/NIE10-333/2011	2011	RRRKRF
II	XVII a	515794398	HF969215.1	chicken	Nigeria	chicken/Nigeria/NIE10-335/2011	2011	RRRKRF
II	XVIII b	515794401	HF969216.1	chicken	Nigeria	chicken/Nigeria/NIE11-1286/2011	2011	RRQKRF
II	XVIII b	515794404	HF969217.1	chicken	Nigeria	chicken/Nigeria/NIE10-171/2011	2011	RRQKRF
II	VII h	532236314	KF026013.1	chicken	Malaysia	UPM-IBS/002/2011	2011	RRRKRF
I	1c	549441348	KF361507.1	mallard	China	mallard/Jilin/2011	2011	ERQERL
II	I b	573972460	KF851270.1	Ruddy Shelduck	Ukraine	Ruddy-Shelduck/AN/371502/11	2011	GKQGRL
II	VII i	578004043	KF792018.1	chicken	Israel	Chiken/Israel/2011/1115 818	2011	RRQKRF
II	VII b	584458632	KF935230.1	chicken	China	YT	2011	RRQKRF
II	VII i	616914919	KF113339.1	chicken	Pakistan	chicken/Pak/Lahore/30/2011	2011	RRQKRF
II	VII i	616914923	KF113341.1	chicken	Pakistan	chicken/Pak/Lahore /43/2011	2011	RRQKRF
II	VII i	616914925	KF113342.1	chicken	Pakistan	chicken/Pak/Lahore/50/2011	2011	RRQKRF
II	VII i	616914927	KF113343.1	chicken	Pakistan	chicken/Pak/Gujranwala/56/2011	2011	RRQKRF
II	VII i	616914929	KF113344.1	chicken	Pakistan	chicken/Pak/Okara/103/2011	2011	RRQKRF
II	VII i	616914931	KF113345.1	chicken	Pakistan	chicken/Pak/Khyber Pukhtun Khawa/117/2011	2011	RRQKRF
II	VI a	663085212	KJ782376.1	pigeon	China	CH/NM/0707/2011	2011	RRQKRF
II	VII b	672106548	KJ825877.1	chicken	China	chicken/Guangxi/L1/2011	2011	RRQKRF
II	VI g	672353385	KJ914671.1	pigeon	Ukraine	Pigeon/Dnipropetrovsk/1-18-11	2011	KRQKRF
II	VI g	672353387	KJ914672.1	pigeon	Ukraine	Pigeon/Ukromne/3-26-11	2011	KRQKRF
II	VII b	677569981	KJ525670.1	chicken	China	Ch/SD/SH1/2011	2011	RRQKRF
II	II	677569984	KJ525671.1	chicken	China	Ch/SD/SH2/2011	2011	GRQGRL
II	VI a	677569990	KJ525673.1	pigeon	China	Pi/SD/JN/2011	2011	RRQKRF
II	VII b	677570035	KJ525688.1	chicken	China	Ch/SD/YT/2011	2011	RRQKRF
II	VII b	677570056	KJ525695.1	chicken	China	Ch/SD/XT/2011	2011	RRQKRF
II	VII b	677570068	KJ525699.1	chicken	China	Ch/SD/LQ/2011	2011	RRQKRF
II	VII b	677570086	KJ525705.1	chicken	China	Ch/SD/HZ/2011	2011	RRQKRF
II	VII b	677570107	KJ525712.1	chicken	China	Ch/SD/MH10/2011	2011	RRQKRF
II	VII b	677570110	KJ525713.1	chicken	China	Ch/SD/MH7/2011	2011	RRQKRF
II	VII b	677570113	KJ525714.1	chicken	China	Ch/SD/MH5/2011	2011	RRQKRF
II	VII b	677570116	KJ525715.1	chicken	China	Ch/SD/MH4/2011	2011	RRQKRF
II	I b	679815707	KJ920203.1	mallard	Japan	NDV/Yakutiya/mallard/852/2011	2011	GKQGRL
II	VI g	679815714	KJ920204.1	pigeon	Russia	Altai/pigeon/770/2011	2011	KRQKRF
II	V d	699030936	HG937571.1	chicken	Uganda	NDV/chicken/Uganda/MU013/2011	2011	RRQKRF
II	V d	699030938	HG937572.1	chicken	Uganda	NDV/chicken/Uganda/MU019/2011	2011	RRQKRF
II	V d	699030940	HG937573.1	chicken	Uganda	NDV/chicken/Uganda/MU024/2011	2011	RRQKRF
II	V d	699030954	HG937580.1	chicken	Uganda	NDV/chicken/Uganda/MU040/2011	2011	RRQKRF
II	VI a	721751411	KM374060.1	pigeon	China	pigeon/Shanghai/215/2011	2011	RRQKRF
I	1b	751995555	KM885150.1	duck	China	Du/CH/LZJ/068/2011	2011	ERQERL
I	1b	751995563	KM885151.1	duck	China	Du/CH/LJS/215/2011	2011	ERQERL
I	1b	751995571	KM885152.1	duck	China	Du/CH/LZJ/067/2011	2011	ERQERL
I	1b	751995579	KM885153.1	duck	China	Du/CH/LJS/016/2011	2011	ERQERL
I	1b	751995595	KM885155.1	duck	China	Du/CH/LGX/298/2011	2011	ERQERL
I	1b	751995604	KM885156.1	duck	China	Du/CH/LFJ/048/2011	2011	ERQERL
I	1b	751995612	KM885157.1	duck	China	Du/CH/LGD/364/2011	2011	ERQERL
I	1b	751995624	KM885158.1	duck	China	Du/CH/LFJ/045/2011	2011	ERQERL
I	1b	751995633	KM885159.1	duck	China	Du/CH/LFJ/104/2011	2011	ERQERL
I	1b	751995641	KM885160.1	duck	China	Du/CH/LFJ/027/2011	2011	ERQERL
II	II	751995682	KM885165.1	duck	China	Du/CH/LAH/209/2011	2011	GRQGRL
II	I b	751995691	KM885166.1	duck	China	Du/CH/LAH/224/2011	2011	GKQGRL
I	1b	751995708	KM885168.1	duck	China	Du/CH/LGD/358/2011	2011	ERQERL
II	I a	757181215	KP001164.1	duck	China	Du/CH/HLJ/0214-2/2011	2011	GKQGRL
II	XII	827355963	KR732614.1	peacock	Peru	NDV/peacock/Peru/2011	2011	RRQKRF
II	VII d	387861495	JQ894778.1	chicken	China	HB2012-HD01	2012	RRQKRF
II	VI a	399138378	JX094510.1	pigeon	China	sms12	2012	RRQKRF
II	VI a	409121583	JX486557.1	pigeon	China	pi/CH/LJL/120404	2012	RRQKRF
II	VI h	409677447	JX518532.1	laughing dove	Kenya	Laughing dove/B2/Kenya/Isiolo	2012	RRQKRF
II	VII i	410994794	JX532092.1	peacock	Pakistan	MM19	2012	RRQKRF
II	VII b	422779598	JX840452.1	chicken	China	Ch/SD754/12	2012	RRQKRF
II	VII b	422779600	JX840453.1	chicken	China	Ch/SD755/12	2012	RRQKRF
II	VII b	422779602	JX840454.1	chicken	China	Ch/SD704/12	2012	RRQKRF
II	VII b	422779604	JX840455.1	chicken	China	Ch/SD758/12	2012	RRQKRF
II	V a	472825456	KC433530.1	cormorant	USA	Cormorant/Florida/41105/2012	2012	KRQKRF
II	V a	472825459	KC433531.1	cormorant	USA	Cormorant/Minnesota/29087-8/2012	2012	KRQKRF
II	V a	472825462	KC433532.1	cormorant	USA	Cormorant/Florida/42884/2012	2012	KRQKRF
II	VII b	482612739	KC489471.1	chicken	China	Ch/SD834/12	2012	RRQKRF
II	VII d	490255742	KC542902.1	chicken	China	Chicken/China/Beijing/01/2009	2012	RRQKRF
II	VII b	490255815	KC542912.1	chicken	China	Chicken/China/Shandong/01/2012	2012	RRQKRF
II	VII b	490255829	KC542914.1	chicken	China	Chicken/China/Hebei/01/2012	2012	RRQKRF
II	VII b	575502877	KF771883.1	duck	China	LC12	2012	RRQKRF
II	VII i	578004045	KF792019.1	chicken	Israel	Chicken/KY-Israel/2012/50 826	2012	RRQKRF
II	VII i	578004047	KF792020.1	parrot	Israel	parrot/Israel/2012/841 824	2012	RRQKRF
II	VII b	592961438	KJ184574.1	chicken	China	JS-04-12-Ch	2012	RRQKRF
II	VII b	592961440	KJ184575.1	chicken	China	JS-05-12-Ch	2012	RRQKRF
II	VII b	592961442	KJ184576.1	chicken	China	JS-06-12-Ch	2012	RRQKRF
II	VII b	592961444	KJ184577.1	chicken	China	JS-07-12-Ch	2012	RRQKRF
II	VII b	592961446	KJ184578.1	chicken	China	JS-08-12-Ch	2012	RRQKRF
II	VII b	592961452	KJ184581.1	chicken	China	JS-11-12-Ch	2012	RRQKRF
II	VII b	592961458	KJ184584.1	chicken	China	JS-14-12-Ch	2012	RRQKRF
II	VII b	592961462	KJ184586.1	chicken	China	JS-17-12-Ch	2012	RRQKRF
II	VII b	592961464	KJ184587.1	chicken	China	JS-18-12-Ch	2012	RRQKRF
II	VII b	592961466	KJ184588.1	chicken	China	JS-19-12-Ch	2012	RRQKRF
II	VII b	592961468	KJ184589.1	chicken	China	JS-20-12-Ch	2012	RRQKRF
II	VII b	592961472	KJ184591.1	chicken	China	JS-22-12-Ch	2012	RRQKRF
II	VII b	592961474	KJ184592.1	chicken	China	JS-23-12-Ch	2012	RRQKRF
II	VII b	592961476	KJ184593.1	chicken	China	JS-24-12-Ch	2012	RRQKRF
II	VII b	592961478	KJ184594.1	chicken	China	SD-01-12-Ch	2012	RRQKRF
II	VII b	592961480	KJ184595.1	chicken	China	SD-02-12-Ch	2012	RRQKRF
II	VII b	592961482	KJ184596.1	chicken	China	SD-03-12-Ch	2012	RRQKRF
II	VII b	592961484	KJ184597.1	chicken	China	AH-02-12-Ch	2012	RRQKRF
II	VII b	592961488	KJ184599.1	chicken	China	JS-02-12-Ch	2012	RRQKRF
II	VII b	592961490	KJ184600.1	chicken	China	JS-03-12-Ch	2012	RRQKRF
II	II	595649665	KJ019841.1	chicken	China	BD12	2012	GRQGRL
I	1c	597717751	KF444680.1	mute swan	USA	MUSW 1180	2012	ERQERL
I	1c	597717753	KF444681.1	mute swan	USA	MUSW 780	2012	ERQERL
II	VII b	601092693	KJ136260.1	goose	China	JLCC 2012	2012	RRQKRF
II	VII i	616914935	KF113347.1	chicken	Pakistan	chicken/Pak/Khyber Pukhtun Khawa /119/2012	2012	RRQKRF
II	VII i	616914937	KF113348.1	chicken	Pakistan	chicken/Pak/Khyber Pukhtun Khawa /162/2012	2012	RRQKRF
II	VII i	616914939	KF113349.1	chicken	Pakistan	chicken/Pak/Kasure/191/2012	2012	RRQKRF
II	VII i	616914941	KF113350.1	chicken	Pakistan	chicken/Pak/Lahore/200/2012	2012	RRQKRF
II	VII i	616914943	KF113351.1	chicken	Pakistan	chicken/Pak/University Vet. Animal Sci./211/2012	2012	RRQKRF
I	1b	625295144	KJ499462.1	black swan	China	sw/CH/LHLJ/120608	2012	ERQERL
II	II	630633572	KJ769262.1	peacock	India	Peacock12	2012	RRQKRF
II	VI a	641739081	KJ600777.1	pigeon	China	Pi/China/SD/2012/132	2012	RRQKRF
II	VI e	671775353	KJ808820.1	pigeon	China	Pigeon/China/SD2012	2012	KRQKRF
II	VII b	672106550	KJ825878.1	chicken	China	chicken/Guangxi/D2/2012	2012	RRQKRF
II	VII b	677570038	KJ525689.1	chicken	China	Ch/SD/ZJ/2012	2012	RRQKRF
II	VII b	677570044	KJ525691.1	chicken	China	Ch/SD/YS1/2012	2012	RRQKRF
II	II	677570047	KJ525692.1	chicken	China	Ch/SD/YS5/2012	2012	GRQGRL
II	VII b	677570053	KJ525694.1	chicken	China	Ch/SD/XT1/2012	2012	RRQKRF
II	VII b	677570059	KJ525696.1	chicken	China	Ch/SD/WF/2012	2012	RRQKRF
II	VII b	677570083	KJ525704.1	chicken	China	Ch/SD/HZ/2012	2012	RRQKRF
II	VII b	677570092	KJ525707.1	chicken	China	Ch/SD/XT2/2012	2012	RRQKRF
II	VII b	677570095	KJ525708.1	chicken	China	Ch/SD/CP/2012	2012	RRQKRF
II	VII b	677570104	KJ525711.1	chicken	China	Ch/SD/YT/2012	2012	RRQKRF
II	VI a	721751386	KM374057.1	pigeon	China	pigeon/Anhui/2365/2012	2012	RRQKRF
II	VI a	721751394	KM374058.1	pigeon	China	pigeon/Anhui/2369/2012	2012	RRQKRF
II	VI a	721751419	KM374061.1	pigeon	China	pigeon/Zhejiang/2036/2012	2012	RRQKRF
II	XIII b	726973182	KP089979.1	chicken	India	Nagpur	2012	RRQKRF
II	VI	728803637	KJ958913.1	chicken	Ethiopia	APMV-1/Ethiopia/13VIR3936-1/2012	2012	RRQKRF
II	VI	728803639	KJ958914.1	chicken	Ethiopia	APMV-1/Ethiopia/13VIR3936-27/2012	2012	RRQKRF
II	VI a	808727079	KP861633	pigeon	China	Pigeon/China/SD069/2012	2012	RRQKRF
II	VII b	537430957	KF055273.1	chicken	China	Ch/SD01/13	2013	RRQKRF
II	VII d	544206944	KF208469.1	chicken	China	Ch/SD883/13	2013	RRQKRF
II	VII b	544206946	KF208470.1	chicken	China	Ch/SD889/13	2013	RRQKRF
II	VI h	549436783	HG326604.1	pigeon	Nigeria	pigeon/Nigeria/NIE09-1898/2009	2013	RRKKRF
II	VI i	549436795	HG424625.1	pigeon	Nigeria	pigeon/Nigeria/NIE13-005/2013	2013	RRQKRF
II	VI h	549436799	HG424627.1	pigeon	Nigeria	pigeon/Nigeria/NIE13-092/2013	2013	RRRKRF
I	1b	550533903	AB858995.1	duck	China	J17-13	2013	ERQERL
I	1b	550533905	AB858996.1	duck	China	J72-13	2013	ERQERL
I	1b	550533907	AB858997.1	duck	China	J55-13	2013	ERQERL
I	1b	550533909	AB858998.1	duck	China	J77-13	2013	ERQERL
I	1b	550533911	AB858999.1	duck	China	J80-13	2013	ERQERL
I	1b	550533913	AB859000.1	chicken	China	J36-13	2013	ERQERL
I	1b	550533915	AB859001.1	duck	China	J70-13	2013	ERQERL
I	1b	550533917	AB859002.1	chicken	China	J2-13	2013	ERQERL
II	VII i	578004049	KF792021.1	chicken	Israel	Chicken/BT-Israel/2013/120 827	2013	RRQKRF
II	VII b	578004051	KF792022.1	pheasant	Israel	Pheasant/H-Israel/2013/746 828	2013	RRQKRF
II	VI h	589298673	KF944359.1	pigeon	Israel	pigeon/IS/854/2013	2013	RRQKRF
II	VII b	601092695	KJ136261.1	pigeon	China	JLDH 2013	2013	RRQKRF
II	VII b	619727350	KJ450980.1	chicken	Chian	chicken/Sichuan/1125/2013	2013	RRQKRF
II	VII b	641453825	KJ567597.1	chicken	China	chicken/China/SDZB11/2013	2013	RRQKRF
II	VI a	655361062	KJ607165.1	pigeon	China	CH/LHLJ/131237	2013	RRQKRF
II	VI a	655361070	KJ607166.1	pigeon	China	CH/LHLJ/131011	2013	RRQKRF
I	1b	655361110	KJ607171.1	peafowl	China	pf/CH/LHLJ/131047	2013	ERQERL
II	VI a	671775346	KJ808819.1	pigeon	China	Pigeon/China/BJ2013	2013	RRQKRF
II	VI a	677569993	KJ525674.1	pigeon	China	Pi/SX/P1/2013	2013	RRQKRF
II	VII d	677570041	KJ525690.1	chicken	China	Ch/SD/YT/2013	2013	RRQKRF
II	VII b	677570050	KJ525693.1	chicken	China	Ch/SD/YG/2013	2013	RRQKRF
II	XIII b	686983274	KM056344.1	chicken	India	ndv16/Godhra/03/2013	2013	RRQKRF
II	XIII b	686983281	KM056345.1	chicken	India	ndv20/Navli/03/2013	2013	RRQKRF
II	XIII b	686983288	KM056346.1	chicken	India	ndv26/navli/03/2013	2013	RRQKRF
II	XIII b	686983295	KM056347.1	chicken	India	ndv32/vaherakhadi/04/2013	2013	RRQKRF
II	XIII b	686983302	KM056348.1	chicken	India	ndv40/sarsa/04/2013	2013	RRQKRF
II	XIII b	686983309	KM056349.1	chicken	India	ndv42/gopalpura/04/2013	2013	RRQKRF
I	1b	692342205	KM669995.1	egret	China	SD21/13	2013	ERQERL
I	1b	692342207	KM669996.1	heron	China	SD22/13	2013	ERQERL
II	II	692342219	KM670002.1	chicken	China	SD01/13	2013	GRQGRL
II	VI a	721751378	KM374056.1	pigeon	China	pigeon/Yunnan/1111/2013	2013	RRQKRF
II	VI a	721751403	KM374059.1	pigeon	China	pigeon/Guangxi/1015/2013	2013	RRQKRF
II	VII i	747192584	KM670337	chicken	Pakistan	SFR-611/13	2013	RRQKRF
I	1b	751995649	KM885161.1	duck	China	Du/CH/LHuB/085/2013	2013	ERQERL
I	1b	751995657	KM885162.1	duck	China	Du/CH/LGX/280/2013	2013	ERQERL
I	1b	751995665	KM885163.1	duck	China	Du/CH/LFJ/073/2013	2013	ERQERL
I	1b	751995674	KM885164.1	duck	China	Du/CH/LSH/130828/2013	2013	ERQERL
II	VII b	759001876	KP064014.1	chicken	China	JS-21-13-Ch	2013	RRQKRF
II	VII b	759001878	KP064015.1	chicken	China	JS-22-13-Ch	2013	RRQKRF
II	VII b	759001880	KP064016.1	chicken	China	JS-23-13-Ch	2013	RRQKRF
II	VII b	759001882	KP064017.1	chicken	China	JS-24-13-Ch	2013	RRQKRF
II	VII b	759001884	KP064018.1	chicken	China	JS-27-13-Ch	2013	RRQKRF
II	VII b	759001886	KP064019.1	chicken	China	SD-25-13-Ch	2013	RRQKRF
II	VII b	759001888	KP064020.1	chicken	China	JS-30-13-Ch	2013	RRQKRF
II	VII i	829569836	KP719224.1	chicken	Libya	13VIR/7225-1	2013	RRQKRF
II	VII e	633266889	KJ528559.1	goose	China	NA-1M	2014	RRQKRF
II	VII b	685509206	KM016457.1	chicken	Israel	159	2014	RRQKRF
II	VII b	685509208	KM016458.1	chicken	Israel	160	2014	RRQKRF
II	VII b	685509210	KM016459.1	chicken	Israel	180	2014	RRQKRF
II	VII b	685509212	KM016460.1	chicken	Israel	189	2014	RRQKRF
II	VII b	685509214	KM016461.1	chicken	Israel	191	2014	RRQKRF
II	II	692342217	KM670001.1	duck	China	SD09/14	2014	GRQGRL
II	II	692342221	KM670003.1	chicken	China	SD04/14	2014	GRQGRL
II	I a	692342223	KM670004.1	chicken	China	SD07/14	2014	GKQGRL
II	I a	692342225	KM670005.1	chicken	China	SD08/14	2014	GKQGRL
II	VII b	756558204	KP742770.1	Sheldrake duck	China	Sheldrake duck/China/Guizhou/SS1/2014	2014	RRQKRF
II		57282830	AJ629065	-	-	-	-	GRQGRL
II		37993600	AY427817	-	-	Heb02	-	GKQGRL
II		60656	Z12109	-	-	Field Pheasant	-	GRQRRF
II		293925	M24695	Chicken	-	BI/47	-	GRQGRL
II		293927	M24696	Chicken	-	LAS/46	-	GRQGRL
II		293939	M24703	Chicken	-	ITA/45	-	RRQKRF
II		332322	M21881	-	-	Australia-Victoria	-	RRQKRF
II		33772440	AY288987	-	-	mixes species/USA(FL)Largo/71	-	RRQKRF
II		33772443	AY288988	-	-	parakeet/Tanzania, Belgium, China/28710/93	-	RRQKRF
II		33772471	AY288998	-	-	-	-	RRQKRF
II		77994247	DQ227244	-	China	TJ03	-	RRQRRF
II		77994263	DQ227252	-	China	SBD02	-	RRQRRF
II		148509157	EF589135	fowl	China	Guizhou	-	RRQRRF
II		148509159	EF589136	fowl	China	Guizhou	-	RRQRRF
II		148509161	EF589137	pigeon	China	Guizhou	-	RRQKRF
II		160689062	EU258643	-	China	NDV07023	-	RRQKRF
II		160689074	EU258649	-	China	NDV015857	-	GKQGRL
II		160689082	EU258653	-	China	NDV0210149	-	RRQKRF
II		160689084	EU258654	-	China	NDV0210154	-	RRQKRF
II		160689088	EU258656	-	China	NDV0210227	-	RRQKRF
II		163644685	EU315123	duck	China	wfNDV	-	RRQKRF
II		157674520	EU140955	-		KBNP-C4152R2L	-	GRQARL
II	VII d	111559170	DQ839397	chicken	Korea	KBNP-4152	---	RRQKRF
II	IX	218136409	FJ436302	chicken	China	F48E8	1946-1948	RRQRRF
II	VIII	459464062	JX012096.2		Malaysia	AF2240-I	1960s	RRQKRF
II	II	52145385	AY727883.1	flamingo	Argentina	88T.00	1998-2000	GRQGRL
II	I a	528897967	KC906188.1			VG/GA/Vaccine		GKQGRL
II	I b	724467381	DI380864.1			KR_1020130132704-A/7/VACCINE		GKQGRL
II		118181197	EF065682	Anhinga	USA	rAnhinga		RRQKRF
II	IX	3378191	AF079172		China	F48E9		RRQRRF
II	II	3687894	AF079323.1		China	DB5		GRQGRL
II	IX	5360199	AF163440		China	F48E9		RRQRRF
II	II	28824865	AY225110.1		China	HB92/V4		GRQGRL
II	VII d	32967248	AY325909	chicken	China	YN-C2		RRQKRF
II	VII d	33188023	AY325797	goose	China	GPV-SF02		RRQKRF
II	VI e	33188025	AY325798	pigeon	China	YN-P1		KRQKRF
II	VII e	33188027	AY325799			YN-C1		RRQKRF
II	VII d	33188320	AY337464	goose	China	-		RRQKRF
II	IX	33348851	AY341061	chicken	China	Luo Y		RRQRRF
II	VII d	70780130	DQ114478	goose	China	HZ		RRQKRF
II	VII d	146261142	EF540729	goose	China	JG97		RRQKRF
II	VII e	148509149	EF589131	chicken	China	P1/Guizhou		RRQKRF
II	VII b	148509151	EF589132	fightcock	China	DQ(Guizhou)		RRQKRF
II	VII e	148509155	EF589134	chicken	China	H2/Guizhou		RRQKRF
II	II	148509163	EF589138.1	ostrich	China	Guizhou TN		GRQGRL
II	IX	501418487	KC246549.1		China	HBNU/LSRC/F3		RRQRRF
II	IX	585113593	KF915807.1		China	NDV-BJ		RRQRRF
II	XIII b	686983316	KM056350.1	chicken	India	ndv52/Sarsa		RRQKRF
II	XIII b	686983330	KM056352.1	chicken	India	ndv54/Hyderabad		RRQKRF
II	II	686983344	KM056354.1	chicken	India	ndv58/D-58		GRQGRL
II	II	686983351	KM056355.1	chicken	India	ndv59/F		GRQGRL
II	I a	686983358	KM056356.1	chicken	India	ndv60/Avinew		GKQGRL
II	II	686983365	KM056357.1	chicken	India	ndv61/B1		GRQGRL
II	II	686983372	KM056358.1	chicken	India	ndv64/VH		GRQGRL
